# Supplementary material for: A network-based method for associating genes with autism spectrum disorder
Source: Front Bioinform. 2024 Mar 8;4:1295600. doi: 10.3389/fbinf.2024.1295600 (PMC10960359; doi:10.3389/fbinf.2024.1295600)
Supplement: Supplementary file 1 [file DataSheet1.CSV]

source	term_name	term_id	highlighted	adjusted_p_value	negative_log10_of_adjusted_p_value	term_size	query_size	intersection_size	effective_domain_size	intersections
GO:MF	chromatin binding	GO:0003682	true	1.1695700640003162e-10	9.931973756328295	597	83	20	20195	SMARCC2,TBR1,ASH1L,CREBBP,KDM6B,CHD2,ADNP,PHF21A,ARID1B,CTCF,SIN3A,EP300,CIC,MBD5,SMARCA4,LDB1,NSD1,CTNNB1,KMT5B,DNMT3A
GO:MF	transcription coregulator activity	GO:0003712	true	1.640318082493892e-10	9.785071927515009	532	83	19	20195	SMARCC2,CREBBP,IRF2BPL,KDM5B,TBL1XR1,PHF2,DYRK1A,BCL11A,ARID1B,SIN3A,EP300,PHF12,SMARCA4,LDB1,NSD1,SETD5,CTNNB1,SRCAP,DNMT3A
GO:MF	transcription regulator activity	GO:0140110	false	6.377131788392576e-10	9.195374607886468	1936	83	32	20195	SMARCC2,TBR1,CREBBP,IRF2BPL,ADNP,KDM5B,TBL1XR1,SKI,PHF2,DYRK1A,TCF4,FOXG1,BCL11A,ARID1B,CTCF,SIN3A,EP300,PHF12,CIC,PAX5,SMARCA4,MYT1L,LDB1,NSD1,NACC1,SETD5,CTNNB1,TCF7L2,SRCAP,SATB1,RORB,DNMT3A
GO:MF	histone modifying activity	GO:0140993	true	3.4086738834797237e-9	8.46741454684388	177	83	12	20195	ASH1L,CREBBP,KDM6B,KDM5B,PHF2,DYRK1A,EP300,NSD1,EHMT1,SETD5,KMT5B,SRCAP
GO:MF	DNA binding	GO:0003677	false	2.9293487147568746e-8	7.53322892607184	2524	83	34	20195	SMARCC2,TBR1,ASH1L,CREBBP,KDM6B,CHD2,ADNP,KDM5B,TBL1XR1,SKI,TCF4,FOXG1,PHF21A,BCL11A,POGZ,ARID1B,CTCF,SIN3A,RBBP5,EP300,CIC,PAX5,MBD5,SMARCA4,MYT1L,LDB1,NSD1,NACC1,MAU2,TCF7L2,SRCAP,SATB1,RORB,DNMT3A
GO:MF	transcription factor binding	GO:0008134	true	0.0000010329383716068869	5.985925589099431	599	83	16	20195	CREBBP,TRIP12,SKI,TCF4,BCL11A,CTCF,SIN3A,EP300,PHF12,SMARCA4,LDB1,NSD1,EHMT1,CTNNB1,TCF7L2,DNMT3A
GO:MF	transcription corepressor activity	GO:0003714	false	0.0000033170977541182747	5.479241729732074	196	83	10	20195	CREBBP,IRF2BPL,KDM5B,TBL1XR1,SIN3A,PHF12,SMARCA4,NSD1,SETD5,DNMT3A
GO:MF	transcription coactivator activity	GO:0003713	false	0.0000156227304300555	4.806243060914769	297	83	11	20195	SMARCC2,CREBBP,PHF2,DYRK1A,ARID1B,SIN3A,EP300,SMARCA4,LDB1,CTNNB1,SRCAP
GO:MF	beta-catenin binding	GO:0008013	false	0.00004331596689635607	4.363351986861991	92	83	7	20195	KDM6B,ADNP,TBL1XR1,TCF4,EP300,CTNNB1,TCF7L2
GO:MF	double-stranded DNA binding	GO:0003690	false	0.00006409577208708227	4.193170616656028	1667	83	23	20195	TBR1,KDM6B,CHD2,ADNP,KDM5B,TBL1XR1,SKI,TCF4,FOXG1,BCL11A,CTCF,RBBP5,CIC,PAX5,SMARCA4,MYT1L,NSD1,NACC1,MAU2,TCF7L2,SATB1,RORB,DNMT3A
GO:MF	sequence-specific double-stranded DNA binding	GO:1990837	false	0.00009452207022622364	4.024466775000109	1566	83	22	20195	TBR1,KDM6B,CHD2,ADNP,KDM5B,TBL1XR1,SKI,TCF4,FOXG1,BCL11A,CTCF,RBBP5,CIC,PAX5,SMARCA4,MYT1L,NSD1,NACC1,TCF7L2,SATB1,RORB,DNMT3A
GO:MF	neurexin family protein binding	GO:0042043	true	0.00011012570890888231	3.958111282900215	14	83	4	20195	NLGN2,NLGN3,NLGN1,NLGN4X
GO:MF	protein binding	GO:0005515	false	0.00013972790728635165	3.854716845352893	14881	83	79	20195	SMARCC2,TBR1,ASH1L,ANK2,NRXN1,CREBBP,DSCAM,SHANK2,IRF2BPL,KDM6B,TRIP12,CHD2,DYNC1H1,SPAST,ADNP,KDM5B,TBL1XR1,SKI,PHF2,DYRK1A,HDLBP,GRIN2B,ANKRD11,DPYSL2,NLGN2,TCF4,FOXG1,PHF21A,BCL11A,POGZ,DIP2A,RAI1,TLK2,ARID1B,CTCF,SHANK3,TRAF7,SIN3A,RBBP5,EP300,AP2S1,PTK7,PHF12,NUP155,PTEN,NRXN2,TAOK1,NAA15,TRIM23,CIC,PAX5,MBD5,SMARCA4,EMSY,LDB1,GRIA2,NSD1,NACC1,EHMT1,SYNGAP1,SETD5,CTNNB1,NLGN3,GABRB3,MAU2,STX…
GO:MF	transcription coregulator binding	GO:0001221	false	0.00020081782180525855	3.6971977478605464	115	83	7	20195	CREBBP,CTCF,EP300,PHF12,SMARCA4,EHMT1,CTNNB1
GO:MF	chromatin DNA binding	GO:0031490	false	0.0002533901754809071	3.5962102277207064	119	83	7	20195	SMARCC2,TBR1,CREBBP,KDM6B,CTCF,EP300,SMARCA4
GO:MF	sequence-specific DNA binding	GO:0043565	false	0.0002903409733504584	3.5370916715594496	1672	83	22	20195	TBR1,KDM6B,CHD2,ADNP,KDM5B,TBL1XR1,SKI,TCF4,FOXG1,BCL11A,CTCF,RBBP5,CIC,PAX5,SMARCA4,MYT1L,NSD1,NACC1,TCF7L2,SATB1,RORB,DNMT3A
GO:MF	DNA-binding transcription factor binding	GO:0140297	false	0.0003096374297949551	3.509146546145279	489	83	12	20195	CREBBP,TRIP12,SKI,BCL11A,SIN3A,EP300,SMARCA4,LDB1,NSD1,CTNNB1,TCF7L2,DNMT3A
GO:MF	histone binding	GO:0042393	true	0.0004713285036602619	3.3266762954237974	257	83	9	20195	SMARCC2,CHD2,KDM5B,TBL1XR1,PHF2,RBBP5,SMARCA4,SETD5,SRCAP
GO:MF	zinc ion binding	GO:0008270	true	0.0006134579841476896	3.2122151768288685	838	83	15	20195	CREBBP,TRIP12,KDM5B,SKI,PHF2,GRIN2B,CTCF,TRAF7,EP300,TRIM23,MYT1L,NSD1,EHMT1,UBR1,RORB
GO:MF	RNA polymerase II-specific DNA-binding transcription factor binding	GO:0061629	false	0.0007869852608978401	3.1040334012758497	353	83	10	20195	CREBBP,TRIP12,SIN3A,EP300,SMARCA4,LDB1,NSD1,CTNNB1,TCF7L2,DNMT3A
GO:MF	protein methyltransferase activity	GO:0008276	true	0.0009235538670740482	3.0345377688856137	92	83	6	20195	ASH1L,NSD1,EHMT1,SETD5,KMT5B,DNMT3A
GO:MF	transcription cis-regulatory region binding	GO:0000976	false	0.000940581296838327	3.0266036613125276	1508	83	20	20195	TBR1,KDM6B,CHD2,ADNP,TBL1XR1,SKI,TCF4,BCL11A,CTCF,RBBP5,CIC,PAX5,SMARCA4,MYT1L,NSD1,NACC1,TCF7L2,SATB1,RORB,DNMT3A
GO:MF	transcription regulatory region nucleic acid binding	GO:0001067	false	0.0009599265760745564	3.017761984486636	1510	83	20	20195	TBR1,KDM6B,CHD2,ADNP,TBL1XR1,SKI,TCF4,BCL11A,CTCF,RBBP5,CIC,PAX5,SMARCA4,MYT1L,NSD1,NACC1,TCF7L2,SATB1,RORB,DNMT3A
GO:MF	histone H3K9me2 methyltransferase activity	GO:0140947	true	0.0009909535445472423	3.00394670456587	7	83	3	20195	ASH1L,EHMT1,SETD5
GO:BP	multicellular organism development	GO:0007275	true	1.7825495539281048e-17	16.748958388153014	4658	82	58	21110	SMARCC2,TBR1,ASH1L,ANK2,NRXN1,CREBBP,DSCAM,SHANK2,IRF2BPL,KDM6B,TRIP12,SPAST,ADNP,KDM5B,TBL1XR1,SKI,PHF2,DYRK1A,GRIN2B,ANKRD11,DPYSL2,NLGN2,TCF4,FOXG1,BCL11A,DIP2A,RAI1,ELAVL3,ARID1B,SHANK3,SIN3A,EP300,PTK7,PTEN,NRXN2,TAOK1,NAA15,CIC,PAX5,MBD5,SMARCA4,MYT1L,LDB1,EHMT1,SYNGAP1,SETD5,CTNNB1,NLGN3,GABRB3,STXBP1,TCF7L2,KMT5B,RORB,NLGN1,PPP2R5D,TANC2,NLGN4X,DNMT3A
GO:BP	nervous system development	GO:0007399	false	2.7480086950974067e-17	16.56098189743969	2547	82	45	21110	SMARCC2,TBR1,ANK2,NRXN1,DSCAM,SHANK2,IRF2BPL,SPAST,ADNP,SKI,DYRK1A,GRIN2B,DPYSL2,NLGN2,TCF4,FOXG1,BCL11A,DIP2A,ELAVL3,ARID1B,SHANK3,SIN3A,EP300,PTK7,PTEN,NRXN2,TAOK1,CIC,PAX5,MBD5,SMARCA4,MYT1L,LDB1,SYNGAP1,SETD5,CTNNB1,NLGN3,GABRB3,STXBP1,RORB,NLGN1,PPP2R5D,TANC2,NLGN4X,DNMT3A
GO:BP	system development	GO:0048731	false	3.937691889228084e-17	16.404758268909692	3987	82	54	21110	SMARCC2,TBR1,ASH1L,ANK2,NRXN1,DSCAM,SHANK2,IRF2BPL,KDM6B,SPAST,ADNP,KDM5B,SKI,PHF2,DYRK1A,GRIN2B,ANKRD11,DPYSL2,NLGN2,TCF4,FOXG1,BCL11A,DIP2A,RAI1,ELAVL3,ARID1B,SHANK3,SIN3A,EP300,PTK7,PTEN,NRXN2,TAOK1,NAA15,CIC,PAX5,MBD5,SMARCA4,MYT1L,LDB1,SYNGAP1,SETD5,CTNNB1,NLGN3,GABRB3,STXBP1,TCF7L2,KMT5B,RORB,NLGN1,PPP2R5D,TANC2,NLGN4X,DNMT3A
GO:BP	chromatin organization	GO:0006325	false	9.480809224262185e-16	15.023154592342017	683	82	26	21110	SMARCC2,TBR1,ASH1L,KDM6B,TRIP12,CHD2,KDM5B,TBL1XR1,PHF2,DYRK1A,PHF21A,TLK2,ARID1B,CTCF,SIN3A,RBBP5,EP300,SMARCA4,EMSY,NSD1,EHMT1,SETD5,KMT5B,SRCAP,SATB1,DNMT3A
GO:BP	anatomical structure development	GO:0048856	false	6.005954235827627e-14	13.221417981361688	5896	82	60	21110	SMARCC2,TBR1,ASH1L,ANK2,NRXN1,CREBBP,DSCAM,SHANK2,IRF2BPL,KDM6B,TRIP12,CHD2,SPAST,ADNP,KDM5B,TBL1XR1,SKI,PHF2,DYRK1A,GRIN2B,ANKRD11,DPYSL2,NLGN2,TCF4,FOXG1,BCL11A,DIP2A,RAI1,ELAVL3,ARID1B,SHANK3,SIN3A,EP300,PTK7,PTEN,NRXN2,TAOK1,NAA15,CIC,PAX5,MBD5,SMARCA4,MYT1L,LDB1,EHMT1,SYNGAP1,SETD5,CTNNB1,NLGN3,GABRB3,STXBP1,TCF7L2,KMT5B,RORB,NLGN1,PPP2R5D,TANC2,NLGN4X,DNMT3A,KPNA1
GO:BP	histone modification	GO:0016570	true	5.912115536033644e-12	11.228257087439417	488	82	20	21110	TBR1,ASH1L,CREBBP,KDM6B,TRIP12,KDM5B,TBL1XR1,PHF2,DYRK1A,SIN3A,RBBP5,EP300,PAX5,LDB1,NSD1,EHMT1,SETD5,CTNNB1,KMT5B,SRCAP
GO:BP	developmental process	GO:0032502	false	8.274865238401768e-12	11.082239070264636	6489	82	60	21110	SMARCC2,TBR1,ASH1L,ANK2,NRXN1,CREBBP,DSCAM,SHANK2,IRF2BPL,KDM6B,TRIP12,CHD2,SPAST,ADNP,KDM5B,TBL1XR1,SKI,PHF2,DYRK1A,GRIN2B,ANKRD11,DPYSL2,NLGN2,TCF4,FOXG1,BCL11A,DIP2A,RAI1,ELAVL3,ARID1B,SHANK3,SIN3A,EP300,PTK7,PTEN,NRXN2,TAOK1,NAA15,CIC,PAX5,MBD5,SMARCA4,MYT1L,LDB1,EHMT1,SYNGAP1,SETD5,CTNNB1,NLGN3,GABRB3,STXBP1,TCF7L2,KMT5B,RORB,NLGN1,PPP2R5D,TANC2,NLGN4X,DNMT3A,KPNA1
GO:BP	synapse organization	GO:0050808	false	4.9001533278240234e-11	10.30979033050494	474	82	19	21110	NRXN1,DSCAM,SHANK2,ADNP,GRIN2B,NLGN2,DIP2A,SHANK3,PTEN,NRXN2,SYNGAP1,SETD5,CTNNB1,NLGN3,GABRB3,NLGN1,TANC2,SLC6A1,NLGN4X
GO:BP	chromatin remodeling	GO:0006338	false	6.378645341364292e-11	10.195271544356887	481	82	19	21110	SMARCC2,TBR1,ASH1L,KDM6B,TRIP12,CHD2,KDM5B,PHF2,DYRK1A,ARID1B,CTCF,SIN3A,RBBP5,EP300,SMARCA4,EHMT1,SRCAP,SATB1,DNMT3A
GO:BP	negative regulation of DNA-templated transcription	GO:0045892	false	9.807018277000685e-11	10.008463015319613	1317	82	28	21110	SMARCC2,TBR1,CREBBP,IRF2BPL,KDM5B,TBL1XR1,SKI,FOXG1,PHF21A,BCL11A,CTCF,SIN3A,EP300,PHF12,CIC,PAX5,SMARCA4,MYT1L,LDB1,NSD1,NACC1,EHMT1,SETD5,CTNNB1,TCF7L2,SATB1,RORB,DNMT3A
GO:BP	negative regulation of nucleic acid-templated transcription	GO:1903507	false	1.0183710589273394e-10	9.99209395138774	1319	82	28	21110	SMARCC2,TBR1,CREBBP,IRF2BPL,KDM5B,TBL1XR1,SKI,FOXG1,PHF21A,BCL11A,CTCF,SIN3A,EP300,PHF12,CIC,PAX5,SMARCA4,MYT1L,LDB1,NSD1,NACC1,EHMT1,SETD5,CTNNB1,TCF7L2,SATB1,RORB,DNMT3A
GO:BP	synapse assembly	GO:0007416	false	1.180006899908202e-10	9.928115453216504	202	82	14	21110	NRXN1,DSCAM,SHANK2,ADNP,NLGN2,SHANK3,PTEN,NRXN2,SETD5,CTNNB1,NLGN3,GABRB3,NLGN1,NLGN4X
GO:BP	negative regulation of nucleobase-containing compound metabolic process	GO:0045934	false	1.1964494535068587e-10	9.922105644335751	1558	82	30	21110	SMARCC2,TBR1,CREBBP,IRF2BPL,TRIP12,KDM5B,TBL1XR1,SKI,DYRK1A,FOXG1,PHF21A,BCL11A,CTCF,SIN3A,EP300,PHF12,CIC,PAX5,SMARCA4,MYT1L,LDB1,NSD1,NACC1,EHMT1,SETD5,CTNNB1,TCF7L2,SATB1,RORB,DNMT3A
GO:BP	negative regulation of RNA metabolic process	GO:0051253	false	1.243536130041771e-10	9.905341592099052	1443	82	29	21110	SMARCC2,TBR1,CREBBP,IRF2BPL,KDM5B,TBL1XR1,SKI,DYRK1A,FOXG1,PHF21A,BCL11A,CTCF,SIN3A,EP300,PHF12,CIC,PAX5,SMARCA4,MYT1L,LDB1,NSD1,NACC1,EHMT1,SETD5,CTNNB1,TCF7L2,SATB1,RORB,DNMT3A
GO:BP	negative regulation of RNA biosynthetic process	GO:1902679	false	1.323395095435004e-10	9.87831047920539	1333	82	28	21110	SMARCC2,TBR1,CREBBP,IRF2BPL,KDM5B,TBL1XR1,SKI,FOXG1,PHF21A,BCL11A,CTCF,SIN3A,EP300,PHF12,CIC,PAX5,SMARCA4,MYT1L,LDB1,NSD1,NACC1,EHMT1,SETD5,CTNNB1,TCF7L2,SATB1,RORB,DNMT3A
GO:BP	negative regulation of transcription by RNA polymerase II	GO:0000122	false	3.9325980600917074e-10	9.405320439352924	967	82	24	21110	SMARCC2,CREBBP,IRF2BPL,TBL1XR1,SKI,FOXG1,PHF21A,BCL11A,CTCF,SIN3A,EP300,PHF12,CIC,PAX5,SMARCA4,MYT1L,LDB1,NSD1,NACC1,EHMT1,CTNNB1,TCF7L2,SATB1,DNMT3A
GO:BP	neuron differentiation	GO:0030182	false	5.772250575875683e-10	9.238654824259411	1415	82	28	21110	TBR1,NRXN1,DSCAM,SPAST,ADNP,DPYSL2,NLGN2,TCF4,FOXG1,BCL11A,DIP2A,SHANK3,SIN3A,EP300,PTK7,PTEN,TAOK1,MYT1L,LDB1,SYNGAP1,CTNNB1,NLGN3,STXBP1,RORB,NLGN1,TANC2,NLGN4X,DNMT3A
GO:BP	regulation of DNA-templated transcription	GO:0006355	false	9.283687370385218e-10	9.03227949290404	3455	82	42	21110	SMARCC2,TBR1,ASH1L,CREBBP,IRF2BPL,KDM6B,CHD2,ADNP,KDM5B,TBL1XR1,SKI,PHF2,DYRK1A,TCF4,FOXG1,PHF21A,BCL11A,POGZ,RAI1,ARID1B,CTCF,SIN3A,EP300,PHF12,PTEN,NAA15,CIC,PAX5,SMARCA4,MYT1L,EMSY,LDB1,NSD1,NACC1,EHMT1,SETD5,CTNNB1,TCF7L2,SRCAP,SATB1,RORB,DNMT3A
GO:BP	regulation of nucleic acid-templated transcription	GO:1903506	false	9.471840674726693e-10	9.02356561580158	3457	82	42	21110	SMARCC2,TBR1,ASH1L,CREBBP,IRF2BPL,KDM6B,CHD2,ADNP,KDM5B,TBL1XR1,SKI,PHF2,DYRK1A,TCF4,FOXG1,PHF21A,BCL11A,POGZ,RAI1,ARID1B,CTCF,SIN3A,EP300,PHF12,PTEN,NAA15,CIC,PAX5,SMARCA4,MYT1L,EMSY,LDB1,NSD1,NACC1,EHMT1,SETD5,CTNNB1,TCF7L2,SRCAP,SATB1,RORB,DNMT3A
GO:BP	regulation of RNA biosynthetic process	GO:2001141	false	1.1917558721132625e-9	8.92381269950572	3480	82	42	21110	SMARCC2,TBR1,ASH1L,CREBBP,IRF2BPL,KDM6B,CHD2,ADNP,KDM5B,TBL1XR1,SKI,PHF2,DYRK1A,TCF4,FOXG1,PHF21A,BCL11A,POGZ,RAI1,ARID1B,CTCF,SIN3A,EP300,PHF12,PTEN,NAA15,CIC,PAX5,SMARCA4,MYT1L,EMSY,LDB1,NSD1,NACC1,EHMT1,SETD5,CTNNB1,TCF7L2,SRCAP,SATB1,RORB,DNMT3A
GO:BP	neuron projection morphogenesis	GO:0048812	false	1.2684505806269853e-9	8.89672644841	650	82	20	21110	TBR1,NRXN1,DSCAM,SPAST,ADNP,DPYSL2,FOXG1,BCL11A,DIP2A,SHANK3,SIN3A,PTK7,PTEN,TAOK1,SYNGAP1,CTNNB1,NLGN3,STXBP1,NLGN1,TANC2
GO:BP	postsynapse organization	GO:0099173	false	1.29327729024043e-9	8.88830834850691	191	82	13	21110	NRXN1,SHANK2,GRIN2B,NLGN2,DIP2A,SHANK3,PTEN,NRXN2,SYNGAP1,NLGN3,NLGN1,TANC2,NLGN4X
GO:BP	cell junction organization	GO:0034330	false	1.4113011345937826e-9	8.850380309322356	740	82	21	21110	ANK2,NRXN1,DSCAM,SHANK2,ADNP,GRIN2B,NLGN2,DIP2A,SHANK3,PTEN,NRXN2,LDB1,SYNGAP1,SETD5,CTNNB1,NLGN3,GABRB3,NLGN1,TANC2,SLC6A1,NLGN4X
GO:BP	presynaptic membrane assembly	GO:0097105	false	1.6385736668255884e-9	8.785534028876253	10	82	6	21110	NRXN1,NLGN2,PTEN,NLGN3,NLGN1,NLGN4X
GO:BP	postsynaptic membrane assembly	GO:0097104	false	1.6385736668255884e-9	8.785534028876253	10	82	6	21110	NRXN1,NLGN2,NRXN2,NLGN3,NLGN1,NLGN4X
GO:BP	social behavior	GO:0035176	false	1.6386050449132148e-9	8.785525712375074	54	82	9	21110	NRXN1,SHANK2,NLGN2,SHANK3,PTEN,NRXN2,CIC,NLGN3,NLGN4X
GO:BP	multicellular organismal process	GO:0032501	false	1.6803307840601996e-9	8.774605216160362	7716	82	62	21110	SMARCC2,TBR1,ASH1L,ANK2,NRXN1,CREBBP,DSCAM,SHANK2,IRF2BPL,KDM6B,TRIP12,DYNC1H1,SPAST,ADNP,KDM5B,TBL1XR1,SKI,PHF2,DYRK1A,GRIN2B,ANKRD11,DPYSL2,NLGN2,TCF4,FOXG1,BCL11A,DIP2A,RAI1,ELAVL3,ARID1B,SHANK3,SIN3A,EP300,PTK7,NUP155,PTEN,NRXN2,TAOK1,NAA15,CIC,PAX5,MBD5,SMARCA4,MYT1L,LDB1,EHMT1,SYNGAP1,SETD5,CTNNB1,NLGN3,GABRB3,STXBP1,TCF7L2,KMT5B,RORB,NLGN1,PPP2R5D,TANC2,SLC6A1,NLGN4X,DNMT3A,KPNA1
GO:BP	cell morphogenesis involved in differentiation	GO:0000904	false	1.7763917973995949e-9	8.750461240875708	662	82	20	21110	TBR1,NRXN1,DSCAM,SPAST,ADNP,DPYSL2,FOXG1,BCL11A,DIP2A,SHANK3,SIN3A,EP300,PTK7,PTEN,SYNGAP1,CTNNB1,NLGN3,STXBP1,NLGN1,TANC2
GO:BP	regulation of transcription by RNA polymerase II	GO:0006357	false	1.8969104730149266e-9	8.721953165681239	2564	82	36	21110	SMARCC2,TBR1,ASH1L,CREBBP,IRF2BPL,KDM6B,CHD2,ADNP,TBL1XR1,SKI,PHF2,TCF4,FOXG1,PHF21A,BCL11A,POGZ,RAI1,ARID1B,CTCF,SIN3A,EP300,PHF12,CIC,PAX5,SMARCA4,MYT1L,LDB1,NSD1,NACC1,EHMT1,CTNNB1,TCF7L2,SRCAP,SATB1,RORB,DNMT3A
GO:BP	regulation of nucleobase-containing compound metabolic process	GO:0019219	false	1.9585553013760096e-9	8.708064161290805	4061	82	45	21110	SMARCC2,TBR1,ASH1L,CREBBP,IRF2BPL,KDM6B,TRIP12,CHD2,ADNP,KDM5B,TBL1XR1,SKI,PHF2,DYRK1A,TCF4,FOXG1,PHF21A,BCL11A,POGZ,RAI1,ARID1B,CTCF,SIN3A,EP300,PHF12,PTEN,NAA15,CIC,PAX5,SMARCA4,MYT1L,EMSY,LDB1,NSD1,NACC1,EHMT1,SETD5,CTNNB1,TCF7L2,KMT5B,SRCAP,SATB1,RORB,DNMT3A,KPNA1
GO:BP	generation of neurons	GO:0048699	false	1.9736733802192827e-9	8.70472471635989	1488	82	28	21110	TBR1,NRXN1,DSCAM,SPAST,ADNP,DPYSL2,NLGN2,TCF4,FOXG1,BCL11A,DIP2A,SHANK3,SIN3A,EP300,PTK7,PTEN,TAOK1,MYT1L,LDB1,SYNGAP1,CTNNB1,NLGN3,STXBP1,RORB,NLGN1,TANC2,NLGN4X,DNMT3A
GO:BP	plasma membrane bounded cell projection morphogenesis	GO:0120039	false	1.98442131873796e-9	8.702366115963345	666	82	20	21110	TBR1,NRXN1,DSCAM,SPAST,ADNP,DPYSL2,FOXG1,BCL11A,DIP2A,SHANK3,SIN3A,PTK7,PTEN,TAOK1,SYNGAP1,CTNNB1,NLGN3,STXBP1,NLGN1,TANC2
GO:BP	cell projection morphogenesis	GO:0048858	false	2.2766622719206185e-9	8.642701389375963	671	82	20	21110	TBR1,NRXN1,DSCAM,SPAST,ADNP,DPYSL2,FOXG1,BCL11A,DIP2A,SHANK3,SIN3A,PTK7,PTEN,TAOK1,SYNGAP1,CTNNB1,NLGN3,STXBP1,NLGN1,TANC2
GO:BP	biological process involved in intraspecies interaction between organisms	GO:0051703	false	2.319846710565928e-9	8.634540711210299	56	82	9	21110	NRXN1,SHANK2,NLGN2,SHANK3,PTEN,NRXN2,CIC,NLGN3,NLGN4X
GO:BP	DNA-templated transcription	GO:0006351	false	3.320159962179594e-9	8.478840991892842	3585	82	42	21110	SMARCC2,TBR1,ASH1L,CREBBP,IRF2BPL,KDM6B,CHD2,ADNP,KDM5B,TBL1XR1,SKI,PHF2,DYRK1A,TCF4,FOXG1,PHF21A,BCL11A,POGZ,RAI1,ARID1B,CTCF,SIN3A,EP300,PHF12,PTEN,NAA15,CIC,PAX5,SMARCA4,MYT1L,EMSY,LDB1,NSD1,NACC1,EHMT1,SETD5,CTNNB1,TCF7L2,SRCAP,SATB1,RORB,DNMT3A
GO:BP	nucleic acid-templated transcription	GO:0097659	false	3.352096823548546e-9	8.474683445493566	3586	82	42	21110	SMARCC2,TBR1,ASH1L,CREBBP,IRF2BPL,KDM6B,CHD2,ADNP,KDM5B,TBL1XR1,SKI,PHF2,DYRK1A,TCF4,FOXG1,PHF21A,BCL11A,POGZ,RAI1,ARID1B,CTCF,SIN3A,EP300,PHF12,PTEN,NAA15,CIC,PAX5,SMARCA4,MYT1L,EMSY,LDB1,NSD1,NACC1,EHMT1,SETD5,CTNNB1,TCF7L2,SRCAP,SATB1,RORB,DNMT3A
GO:BP	presynaptic membrane organization	GO:0097090	false	3.5937357742664636e-9	8.444453857109195	11	82	6	21110	NRXN1,NLGN2,PTEN,NLGN3,NLGN1,NLGN4X
GO:BP	cell part morphogenesis	GO:0032990	false	3.899915917176358e-9	8.40894475633247	691	82	20	21110	TBR1,NRXN1,DSCAM,SPAST,ADNP,DPYSL2,FOXG1,BCL11A,DIP2A,SHANK3,SIN3A,PTK7,PTEN,TAOK1,SYNGAP1,CTNNB1,NLGN3,STXBP1,NLGN1,TANC2
GO:BP	cognition	GO:0050890	false	3.909238264292789e-9	8.407907858932266	319	82	15	21110	TBR1,NRXN1,SHANK2,ADNP,GRIN2B,SHANK3,EP300,PTEN,NRXN2,CIC,SYNGAP1,SETD5,NLGN3,SLC6A1,NLGN4X
GO:BP	negative regulation of cellular metabolic process	GO:0031324	false	4.2479261225888655e-9	8.371823044852903	2194	82	33	21110	SMARCC2,TBR1,CREBBP,IRF2BPL,TRIP12,ADNP,KDM5B,TBL1XR1,SKI,DYRK1A,FOXG1,PHF21A,BCL11A,TLK2,CTCF,SIN3A,EP300,PHF12,PTEN,CIC,PAX5,SMARCA4,MYT1L,LDB1,NSD1,NACC1,EHMT1,SETD5,CTNNB1,TCF7L2,SATB1,RORB,DNMT3A
GO:BP	regulation of cellular process	GO:0050794	false	4.56058745927694e-9	8.340979211307129	11108	82	73	21110	SMARCC2,TBR1,ASH1L,ANK2,NRXN1,CREBBP,DSCAM,SHANK2,IRF2BPL,KDM6B,TRIP12,CHD2,DYNC1H1,SPAST,ADNP,KDM5B,TBL1XR1,SKI,PHF2,DYRK1A,GRIN2B,DPYSL2,NLGN2,TCF4,FOXG1,PHF21A,BCL11A,POGZ,RAI1,TLK2,ARID1B,CTCF,SHANK3,TRAF7,SIN3A,EP300,AP2S1,PTK7,PHF12,PTEN,NRXN2,TAOK1,NAA15,CIC,PAX5,MBD5,SMARCA4,MYT1L,EMSY,LDB1,GRIA2,NSD1,NACC1,EHMT1,SYNGAP1,SETD5,CTNNB1,NLGN3,GABRB3,STXBP1,TCF7L2,KMT5B,SRCAP,SATB1,UBR1,RORB,…
GO:BP	RNA biosynthetic process	GO:0032774	false	4.765496472632822e-9	8.32189184757697	3623	82	42	21110	SMARCC2,TBR1,ASH1L,CREBBP,IRF2BPL,KDM6B,CHD2,ADNP,KDM5B,TBL1XR1,SKI,PHF2,DYRK1A,TCF4,FOXG1,PHF21A,BCL11A,POGZ,RAI1,ARID1B,CTCF,SIN3A,EP300,PHF12,PTEN,NAA15,CIC,PAX5,SMARCA4,MYT1L,EMSY,LDB1,NSD1,NACC1,EHMT1,SETD5,CTNNB1,TCF7L2,SRCAP,SATB1,RORB,DNMT3A
GO:BP	cellular component organization	GO:0016043	false	4.837963434806012e-9	8.315337418347431	8138	82	63	21110	SMARCC2,TBR1,ASH1L,ANK2,NRXN1,CREBBP,DSCAM,SHANK2,KDM6B,TRIP12,CHD2,DYNC1H1,SPAST,ADNP,KDM5B,TBL1XR1,PHF2,DYRK1A,GRIN2B,DPYSL2,NLGN2,TCF4,FOXG1,PHF21A,BCL11A,POGZ,DIP2A,TLK2,ARID1B,CTCF,SHANK3,TRAF7,SIN3A,RBBP5,EP300,AP2S1,PTK7,NUP155,PTEN,NRXN2,TAOK1,SMARCA4,EMSY,LDB1,NSD1,EHMT1,SYNGAP1,SETD5,CTNNB1,NLGN3,GABRB3,MAU2,STXBP1,TCF7L2,KMT5B,SRCAP,SATB1,SRPRA,NLGN1,TANC2,SLC6A1,NLGN4X,DNMT3A
GO:BP	negative regulation of macromolecule biosynthetic process	GO:0010558	false	5.066031032797384e-9	8.29533215419581	1547	82	28	21110	SMARCC2,TBR1,CREBBP,IRF2BPL,KDM5B,TBL1XR1,SKI,FOXG1,PHF21A,BCL11A,CTCF,SIN3A,EP300,PHF12,CIC,PAX5,SMARCA4,MYT1L,LDB1,NSD1,NACC1,EHMT1,SETD5,CTNNB1,TCF7L2,SATB1,RORB,DNMT3A
GO:BP	negative regulation of cellular process	GO:0048523	false	5.670898823926106e-9	8.246348101012813	4753	82	48	21110	SMARCC2,TBR1,ASH1L,ANK2,NRXN1,CREBBP,DSCAM,SHANK2,IRF2BPL,TRIP12,ADNP,KDM5B,TBL1XR1,SKI,PHF2,DYRK1A,GRIN2B,FOXG1,PHF21A,BCL11A,TLK2,CTCF,SHANK3,SIN3A,EP300,PHF12,PTEN,TAOK1,NAA15,CIC,PAX5,SMARCA4,MYT1L,LDB1,NSD1,NACC1,EHMT1,SYNGAP1,SETD5,CTNNB1,STXBP1,TCF7L2,SATB1,UBR1,RORB,NLGN1,SLC6A1,DNMT3A
GO:BP	cellular component morphogenesis	GO:0032989	false	5.6819998901455384e-9	8.245498779009631	796	82	21	21110	TBR1,ANK2,NRXN1,DSCAM,SPAST,ADNP,DPYSL2,FOXG1,BCL11A,DIP2A,SHANK3,SIN3A,PTK7,PTEN,TAOK1,SYNGAP1,CTNNB1,NLGN3,STXBP1,NLGN1,TANC2
GO:BP	transcription by RNA polymerase II	GO:0006366	false	6.904034052773341e-9	8.160897075216502	2677	82	36	21110	SMARCC2,TBR1,ASH1L,CREBBP,IRF2BPL,KDM6B,CHD2,ADNP,TBL1XR1,SKI,PHF2,TCF4,FOXG1,PHF21A,BCL11A,POGZ,RAI1,ARID1B,CTCF,SIN3A,EP300,PHF12,CIC,PAX5,SMARCA4,MYT1L,LDB1,NSD1,NACC1,EHMT1,CTNNB1,TCF7L2,SRCAP,SATB1,RORB,DNMT3A
GO:BP	postsynaptic density organization	GO:0097106	false	7.036321558795511e-9	8.15265432157111	40	82	8	21110	NRXN1,SHANK2,NLGN2,SHANK3,PTEN,NRXN2,SYNGAP1,NLGN1
GO:BP	neurogenesis	GO:0022008	false	8.289991830803605e-9	8.08144589741579	1705	82	29	21110	TBR1,NRXN1,DSCAM,SPAST,ADNP,SKI,DPYSL2,NLGN2,TCF4,FOXG1,BCL11A,DIP2A,SHANK3,SIN3A,EP300,PTK7,PTEN,TAOK1,MYT1L,LDB1,SYNGAP1,CTNNB1,NLGN3,STXBP1,RORB,NLGN1,TANC2,NLGN4X,DNMT3A
GO:BP	postsynapse assembly	GO:0099068	false	8.714843433271198e-9	8.059740410811838	41	82	8	21110	NRXN1,NLGN2,SHANK3,PTEN,NRXN2,NLGN3,NLGN1,NLGN4X
GO:BP	learning or memory	GO:0007611	false	8.871057333324927e-9	8.052024613915512	277	82	14	21110	TBR1,NRXN1,SHANK2,ADNP,GRIN2B,SHANK3,EP300,PTEN,NRXN2,CIC,SYNGAP1,NLGN3,SLC6A1,NLGN4X
GO:BP	negative regulation of cellular biosynthetic process	GO:0031327	false	9.230210433712604e-9	8.034788397656817	1586	82	28	21110	SMARCC2,TBR1,CREBBP,IRF2BPL,KDM5B,TBL1XR1,SKI,FOXG1,PHF21A,BCL11A,CTCF,SIN3A,EP300,PHF12,CIC,PAX5,SMARCA4,MYT1L,LDB1,NSD1,NACC1,EHMT1,SETD5,CTNNB1,TCF7L2,SATB1,RORB,DNMT3A
GO:BP	behavior	GO:0007610	false	1.2760077653604276e-8	7.89414668263451	649	82	19	21110	TBR1,NRXN1,DSCAM,SHANK2,ADNP,GRIN2B,NLGN2,SHANK3,EP300,PTEN,NRXN2,CIC,PAX5,MBD5,SYNGAP1,NLGN3,NLGN1,SLC6A1,NLGN4X
GO:BP	neuron development	GO:0048666	false	1.4255467955268772e-8	7.846018521809077	1144	82	24	21110	TBR1,NRXN1,DSCAM,SPAST,ADNP,DPYSL2,NLGN2,FOXG1,BCL11A,DIP2A,SHANK3,SIN3A,EP300,PTK7,PTEN,TAOK1,MYT1L,SYNGAP1,CTNNB1,NLGN3,STXBP1,RORB,NLGN1,TANC2
GO:BP	positive regulation of biological process	GO:0048518	false	1.4715319775860366e-8	7.832230295889709	6358	82	55	21110	SMARCC2,TBR1,ASH1L,ANK2,NRXN1,CREBBP,DSCAM,SHANK2,IRF2BPL,KDM6B,DYNC1H1,SPAST,ADNP,KDM5B,TBL1XR1,SKI,PHF2,DYRK1A,GRIN2B,NLGN2,TCF4,FOXG1,BCL11A,POGZ,DIP2A,RAI1,ARID1B,CTCF,SHANK3,TRAF7,SIN3A,RBBP5,EP300,PTK7,PTEN,TAOK1,NAA15,PAX5,MBD5,SMARCA4,LDB1,NSD1,NACC1,EHMT1,CTNNB1,NLGN3,STXBP1,TCF7L2,KMT5B,SRCAP,RORB,NLGN1,PPP2R5D,SLC6A1,DNMT3A
GO:BP	cellular component organization or biogenesis	GO:0071840	false	1.7608271606328784e-8	7.754283271441754	8345	82	63	21110	SMARCC2,TBR1,ASH1L,ANK2,NRXN1,CREBBP,DSCAM,SHANK2,KDM6B,TRIP12,CHD2,DYNC1H1,SPAST,ADNP,KDM5B,TBL1XR1,PHF2,DYRK1A,GRIN2B,DPYSL2,NLGN2,TCF4,FOXG1,PHF21A,BCL11A,POGZ,DIP2A,TLK2,ARID1B,CTCF,SHANK3,TRAF7,SIN3A,RBBP5,EP300,AP2S1,PTK7,NUP155,PTEN,NRXN2,TAOK1,SMARCA4,EMSY,LDB1,NSD1,EHMT1,SYNGAP1,SETD5,CTNNB1,NLGN3,GABRB3,MAU2,STXBP1,TCF7L2,KMT5B,SRCAP,SATB1,SRPRA,NLGN1,TANC2,SLC6A1,NLGN4X,DNMT3A
GO:BP	cell surface receptor signaling pathway involved in cell-cell signaling	GO:1905114	true	1.887531294482552e-8	7.724105839217493	579	82	18	21110	NRXN1,ADNP,TBL1XR1,SKI,GRIN2B,NLGN2,SHANK3,PTK7,PTEN,SMARCA4,LDB1,CTNNB1,NLGN3,GABRB3,TCF7L2,NLGN1,NLGN4X,KPNA1
GO:BP	regulation of RNA metabolic process	GO:0051252	false	1.911594668359038e-8	7.718604189443082	3774	82	42	21110	SMARCC2,TBR1,ASH1L,CREBBP,IRF2BPL,KDM6B,CHD2,ADNP,KDM5B,TBL1XR1,SKI,PHF2,DYRK1A,TCF4,FOXG1,PHF21A,BCL11A,POGZ,RAI1,ARID1B,CTCF,SIN3A,EP300,PHF12,PTEN,NAA15,CIC,PAX5,SMARCA4,MYT1L,EMSY,LDB1,NSD1,NACC1,EHMT1,SETD5,CTNNB1,TCF7L2,SRCAP,SATB1,RORB,DNMT3A
GO:BP	modulation of excitatory postsynaptic potential	GO:0098815	false	1.94163359600281e-8	7.71183272203232	45	82	8	21110	NRXN1,GRIN2B,NLGN2,SHANK3,PTEN,NLGN3,NLGN1,NLGN4X
GO:BP	negative regulation of biosynthetic process	GO:0009890	false	1.941923813815871e-8	7.711767812475594	1636	82	28	21110	SMARCC2,TBR1,CREBBP,IRF2BPL,KDM5B,TBL1XR1,SKI,FOXG1,PHF21A,BCL11A,CTCF,SIN3A,EP300,PHF12,CIC,PAX5,SMARCA4,MYT1L,LDB1,NSD1,NACC1,EHMT1,SETD5,CTNNB1,TCF7L2,SATB1,RORB,DNMT3A
GO:BP	regulation of biological process	GO:0050789	false	2.1182267773298805e-8	7.6740275461781415	12480	82	76	21110	SMARCC2,TBR1,ASH1L,ANK2,NRXN1,CREBBP,DSCAM,SHANK2,IRF2BPL,KDM6B,TRIP12,CHD2,DYNC1H1,SPAST,ADNP,KDM5B,TBL1XR1,SKI,PHF2,DYRK1A,GRIN2B,DPYSL2,NLGN2,TCF4,FOXG1,PHF21A,BCL11A,POGZ,DIP2A,RAI1,TLK2,ARID1B,CTCF,SHANK3,TRAF7,SIN3A,RBBP5,EP300,AP2S1,PTK7,PHF12,NUP155,PTEN,NRXN2,TAOK1,NAA15,CIC,PAX5,MBD5,SMARCA4,MYT1L,EMSY,LDB1,GRIA2,NSD1,NACC1,EHMT1,SYNGAP1,SETD5,CTNNB1,NLGN3,GABRB3,STXBP1,TCF7L2,KMT5B,SRC…
GO:BP	postsynaptic specialization organization	GO:0099084	false	2.343071214919632e-8	7.630214511327661	46	82	8	21110	NRXN1,SHANK2,NLGN2,SHANK3,PTEN,NRXN2,SYNGAP1,NLGN1
GO:BP	cell morphogenesis involved in neuron differentiation	GO:0048667	false	2.5772664158895765e-8	7.588840685457503	590	82	18	21110	TBR1,NRXN1,DSCAM,SPAST,ADNP,DPYSL2,FOXG1,BCL11A,DIP2A,SHANK3,SIN3A,PTK7,PTEN,SYNGAP1,NLGN3,STXBP1,NLGN1,TANC2
GO:BP	regulation of synapse structure or activity	GO:0050803	false	3.225550263587264e-8	7.491396186128169	246	82	13	21110	NRXN1,SHANK2,ADNP,GRIN2B,NLGN2,SHANK3,PTEN,SYNGAP1,SETD5,CTNNB1,NLGN3,NLGN1,TANC2
GO:BP	cell junction assembly	GO:0034329	false	3.639085075946982e-8	7.439007791189686	444	82	16	21110	ANK2,NRXN1,DSCAM,SHANK2,ADNP,NLGN2,SHANK3,PTEN,NRXN2,LDB1,SETD5,CTNNB1,NLGN3,GABRB3,NLGN1,NLGN4X
GO:BP	negative regulation of nitrogen compound metabolic process	GO:0051172	false	3.719095057303859e-8	7.429562721255185	2374	82	33	21110	SMARCC2,TBR1,CREBBP,IRF2BPL,TRIP12,ADNP,KDM5B,TBL1XR1,SKI,DYRK1A,FOXG1,PHF21A,BCL11A,TLK2,CTCF,SIN3A,EP300,PHF12,PTEN,CIC,PAX5,SMARCA4,MYT1L,LDB1,NSD1,NACC1,EHMT1,SETD5,CTNNB1,TCF7L2,SATB1,RORB,DNMT3A
GO:BP	positive regulation of cellular process	GO:0048522	false	3.788505334876713e-8	7.421532096851695	5615	82	51	21110	SMARCC2,TBR1,ASH1L,ANK2,NRXN1,CREBBP,DSCAM,SHANK2,IRF2BPL,KDM6B,DYNC1H1,SPAST,ADNP,KDM5B,TBL1XR1,SKI,PHF2,DYRK1A,GRIN2B,NLGN2,TCF4,FOXG1,BCL11A,POGZ,RAI1,ARID1B,CTCF,SHANK3,TRAF7,SIN3A,EP300,PTK7,PTEN,TAOK1,NAA15,PAX5,MBD5,SMARCA4,LDB1,NSD1,NACC1,CTNNB1,NLGN3,STXBP1,TCF7L2,KMT5B,SRCAP,RORB,NLGN1,PPP2R5D,DNMT3A
GO:BP	neuron projection development	GO:0031175	false	4.449838323387384e-8	7.351655768015982	990	82	22	21110	TBR1,NRXN1,DSCAM,SPAST,ADNP,DPYSL2,NLGN2,FOXG1,BCL11A,DIP2A,SHANK3,SIN3A,EP300,PTK7,PTEN,TAOK1,SYNGAP1,CTNNB1,NLGN3,STXBP1,NLGN1,TANC2
GO:BP	nucleobase-containing compound biosynthetic process	GO:0034654	false	4.56690320988372e-8	7.340378192653749	4055	82	43	21110	SMARCC2,TBR1,ASH1L,CREBBP,IRF2BPL,KDM6B,CHD2,ADNP,KDM5B,TBL1XR1,SKI,PHF2,DYRK1A,TCF4,FOXG1,PHF21A,BCL11A,POGZ,DIP2A,RAI1,ARID1B,CTCF,SIN3A,EP300,PHF12,PTEN,NAA15,CIC,PAX5,SMARCA4,MYT1L,EMSY,LDB1,NSD1,NACC1,EHMT1,SETD5,CTNNB1,TCF7L2,SRCAP,SATB1,RORB,DNMT3A
GO:BP	regulation of nitrogen compound metabolic process	GO:0051171	false	5.3003087135432e-8	7.275698834421148	5662	82	51	21110	SMARCC2,TBR1,ASH1L,NRXN1,CREBBP,IRF2BPL,KDM6B,TRIP12,CHD2,ADNP,KDM5B,TBL1XR1,SKI,PHF2,DYRK1A,GRIN2B,TCF4,FOXG1,PHF21A,BCL11A,POGZ,DIP2A,RAI1,TLK2,ARID1B,CTCF,SIN3A,EP300,PHF12,PTEN,TAOK1,NAA15,CIC,PAX5,SMARCA4,MYT1L,EMSY,LDB1,NSD1,NACC1,EHMT1,SETD5,CTNNB1,TCF7L2,KMT5B,SRCAP,SATB1,RORB,PPP2R5D,DNMT3A,KPNA1
GO:BP	neuron cell-cell adhesion	GO:0007158	true	6.133609980232018e-8	7.212283843094041	16	82	6	21110	NRXN1,NLGN2,NRXN2,NLGN3,NLGN1,NLGN4X
GO:BP	positive regulation of excitatory postsynaptic potential	GO:2000463	false	6.94209663152862e-8	7.158509345397022	31	82	7	21110	NRXN1,GRIN2B,NLGN2,SHANK3,PTEN,NLGN3,NLGN1
GO:BP	negative regulation of biological process	GO:0048519	false	7.742101672825919e-8	7.111141129625522	5932	82	52	21110	SMARCC2,TBR1,ASH1L,ANK2,NRXN1,CREBBP,DSCAM,SHANK2,IRF2BPL,TRIP12,ADNP,KDM5B,TBL1XR1,SKI,PHF2,DYRK1A,GRIN2B,FOXG1,PHF21A,BCL11A,DIP2A,RAI1,TLK2,CTCF,SHANK3,SIN3A,EP300,PHF12,NUP155,PTEN,TAOK1,NAA15,CIC,PAX5,SMARCA4,MYT1L,LDB1,NSD1,NACC1,EHMT1,SYNGAP1,SETD5,CTNNB1,STXBP1,TCF7L2,SATB1,UBR1,RORB,NLGN1,SLC6A1,NLGN4X,DNMT3A
GO:BP	heterocycle biosynthetic process	GO:0018130	false	8.470573542188968e-8	7.072087182612055	4129	82	43	21110	SMARCC2,TBR1,ASH1L,CREBBP,IRF2BPL,KDM6B,CHD2,ADNP,KDM5B,TBL1XR1,SKI,PHF2,DYRK1A,TCF4,FOXG1,PHF21A,BCL11A,POGZ,DIP2A,RAI1,ARID1B,CTCF,SIN3A,EP300,PHF12,PTEN,NAA15,CIC,PAX5,SMARCA4,MYT1L,EMSY,LDB1,NSD1,NACC1,EHMT1,SETD5,CTNNB1,TCF7L2,SRCAP,SATB1,RORB,DNMT3A
GO:BP	aromatic compound biosynthetic process	GO:0019438	false	9.273565887775548e-8	7.03275323806673	4140	82	43	21110	SMARCC2,TBR1,ASH1L,CREBBP,IRF2BPL,KDM6B,CHD2,ADNP,KDM5B,TBL1XR1,SKI,PHF2,DYRK1A,TCF4,FOXG1,PHF21A,BCL11A,POGZ,DIP2A,RAI1,ARID1B,CTCF,SIN3A,EP300,PHF12,PTEN,NAA15,CIC,PAX5,SMARCA4,MYT1L,EMSY,LDB1,NSD1,NACC1,EHMT1,SETD5,CTNNB1,TCF7L2,SRCAP,SATB1,RORB,DNMT3A
GO:BP	regulation of macromolecule biosynthetic process	GO:0010556	false	9.445545155126981e-8	7.024772971460412	3958	82	42	21110	SMARCC2,TBR1,ASH1L,CREBBP,IRF2BPL,KDM6B,CHD2,ADNP,KDM5B,TBL1XR1,SKI,PHF2,DYRK1A,TCF4,FOXG1,PHF21A,BCL11A,POGZ,RAI1,ARID1B,CTCF,SIN3A,EP300,PHF12,PTEN,NAA15,CIC,PAX5,SMARCA4,MYT1L,EMSY,LDB1,NSD1,NACC1,EHMT1,SETD5,CTNNB1,TCF7L2,SRCAP,SATB1,RORB,DNMT3A
GO:BP	regulation of cellular component organization	GO:0051128	false	9.98227333680517e-8	7.000770542360007	2462	82	33	21110	SMARCC2,TBR1,NRXN1,DSCAM,SHANK2,DYNC1H1,SPAST,ADNP,PHF2,DYRK1A,GRIN2B,DPYSL2,NLGN2,BCL11A,TLK2,ARID1B,CTCF,SHANK3,SIN3A,EP300,AP2S1,PTK7,PTEN,TAOK1,SMARCA4,LDB1,SYNGAP1,SETD5,CTNNB1,NLGN3,STXBP1,NLGN1,TANC2
GO:BP	membrane assembly	GO:0071709	false	1.6579079773215644e-7	6.780439578761962	58	82	8	21110	NRXN1,SPAST,NLGN2,PTEN,NRXN2,NLGN3,NLGN1,NLGN4X
GO:BP	positive regulation of metabolic process	GO:0009893	false	1.7262826183567264e-7	6.762888102279496	3848	82	41	21110	SMARCC2,TBR1,ASH1L,ANK2,NRXN1,CREBBP,DSCAM,IRF2BPL,KDM6B,DYNC1H1,ADNP,KDM5B,TBL1XR1,SKI,PHF2,DYRK1A,GRIN2B,TCF4,BCL11A,POGZ,DIP2A,RAI1,ARID1B,CTCF,SIN3A,RBBP5,EP300,PTEN,TAOK1,NAA15,PAX5,SMARCA4,LDB1,NSD1,EHMT1,CTNNB1,TCF7L2,KMT5B,SRCAP,RORB,PPP2R5D
GO:BP	positive regulation of synaptic transmission, glutamatergic	GO:0051968	false	1.7533025425780686e-7	6.756143137394359	35	82	7	21110	NRXN1,GRIN2B,NLGN2,SHANK3,NLGN3,STXBP1,NLGN1
GO:BP	regulation of primary metabolic process	GO:0080090	false	1.7782688519496427e-7	6.7500025785225315	5836	82	51	21110	SMARCC2,TBR1,ASH1L,NRXN1,CREBBP,IRF2BPL,KDM6B,TRIP12,CHD2,ADNP,KDM5B,TBL1XR1,SKI,PHF2,DYRK1A,GRIN2B,TCF4,FOXG1,PHF21A,BCL11A,POGZ,DIP2A,RAI1,TLK2,ARID1B,CTCF,SIN3A,EP300,PHF12,PTEN,TAOK1,NAA15,CIC,PAX5,SMARCA4,MYT1L,EMSY,LDB1,NSD1,NACC1,EHMT1,SETD5,CTNNB1,TCF7L2,KMT5B,SRCAP,SATB1,RORB,PPP2R5D,DNMT3A,KPNA1
GO:BP	biological regulation	GO:0065007	false	1.8874616329959378e-7	6.724121867644471	12891	82	76	21110	SMARCC2,TBR1,ASH1L,ANK2,NRXN1,CREBBP,DSCAM,SHANK2,IRF2BPL,KDM6B,TRIP12,CHD2,DYNC1H1,SPAST,ADNP,KDM5B,TBL1XR1,SKI,PHF2,DYRK1A,GRIN2B,DPYSL2,NLGN2,TCF4,FOXG1,PHF21A,BCL11A,POGZ,DIP2A,RAI1,TLK2,ARID1B,CTCF,SHANK3,TRAF7,SIN3A,RBBP5,EP300,AP2S1,PTK7,PHF12,NUP155,PTEN,NRXN2,TAOK1,NAA15,CIC,PAX5,MBD5,SMARCA4,MYT1L,EMSY,LDB1,GRIA2,NSD1,NACC1,EHMT1,SYNGAP1,SETD5,CTNNB1,NLGN3,GABRB3,STXBP1,TCF7L2,KMT5B,SRC…
GO:BP	vocalization behavior	GO:0071625	false	2.0589558515693322e-7	6.686352965487545	19	82	6	21110	NRXN1,SHANK2,SHANK3,NRXN2,NLGN3,NLGN4X
GO:BP	regulation of cellular biosynthetic process	GO:0031326	false	2.2687777728817677e-7	6.644208041240541	4064	82	42	21110	SMARCC2,TBR1,ASH1L,CREBBP,IRF2BPL,KDM6B,CHD2,ADNP,KDM5B,TBL1XR1,SKI,PHF2,DYRK1A,TCF4,FOXG1,PHF21A,BCL11A,POGZ,RAI1,ARID1B,CTCF,SIN3A,EP300,PHF12,PTEN,NAA15,CIC,PAX5,SMARCA4,MYT1L,EMSY,LDB1,NSD1,NACC1,EHMT1,SETD5,CTNNB1,TCF7L2,SRCAP,SATB1,RORB,DNMT3A
GO:BP	postsynaptic membrane organization	GO:0001941	false	2.667700945574892e-7	6.57386285727652	37	82	7	21110	NRXN1,NLGN2,SHANK3,NRXN2,NLGN3,NLGN1,NLGN4X
GO:BP	cell morphogenesis	GO:0000902	false	2.6789962590777085e-7	6.57202789283563	978	82	21	21110	TBR1,NRXN1,DSCAM,SPAST,ADNP,DPYSL2,FOXG1,BCL11A,DIP2A,SHANK3,SIN3A,EP300,PTK7,PTEN,TAOK1,SYNGAP1,CTNNB1,NLGN3,STXBP1,NLGN1,TANC2
GO:BP	cell-cell signaling	GO:0007267	false	2.730595493388527e-7	6.563742630874817	1696	82	27	21110	ANK2,NRXN1,SHANK2,ADNP,KDM5B,TBL1XR1,SKI,GRIN2B,NLGN2,SHANK3,PTK7,NUP155,PTEN,NRXN2,SMARCA4,LDB1,GRIA2,SYNGAP1,CTNNB1,NLGN3,GABRB3,STXBP1,TCF7L2,NLGN1,SLC6A1,NLGN4X,KPNA1
GO:BP	organic cyclic compound biosynthetic process	GO:1901362	false	3.018359199619311e-7	6.520229078301346	4287	82	43	21110	SMARCC2,TBR1,ASH1L,CREBBP,IRF2BPL,KDM6B,CHD2,ADNP,KDM5B,TBL1XR1,SKI,PHF2,DYRK1A,TCF4,FOXG1,PHF21A,BCL11A,POGZ,DIP2A,RAI1,ARID1B,CTCF,SIN3A,EP300,PHF12,PTEN,NAA15,CIC,PAX5,SMARCA4,MYT1L,EMSY,LDB1,NSD1,NACC1,EHMT1,SETD5,CTNNB1,TCF7L2,SRCAP,SATB1,RORB,DNMT3A
GO:BP	regulation of cellular metabolic process	GO:0031323	false	3.167157724821789e-7	6.499330308173998	5493	82	49	21110	SMARCC2,TBR1,ASH1L,NRXN1,CREBBP,DSCAM,IRF2BPL,KDM6B,TRIP12,CHD2,ADNP,KDM5B,TBL1XR1,SKI,PHF2,DYRK1A,TCF4,FOXG1,PHF21A,BCL11A,POGZ,RAI1,TLK2,ARID1B,CTCF,SIN3A,EP300,PHF12,PTEN,NAA15,CIC,PAX5,SMARCA4,MYT1L,EMSY,LDB1,NSD1,NACC1,EHMT1,SETD5,CTNNB1,TCF7L2,KMT5B,SRCAP,SATB1,RORB,PPP2R5D,DNMT3A,KPNA1
GO:BP	membrane biogenesis	GO:0044091	false	3.29791569070694e-7	6.481760451034971	63	82	8	21110	NRXN1,SPAST,NLGN2,PTEN,NRXN2,NLGN3,NLGN1,NLGN4X
GO:BP	positive regulation of DNA-templated transcription	GO:0045893	false	3.6531423433272866e-7	6.437333405336076	1718	82	27	21110	SMARCC2,TBR1,ASH1L,CREBBP,IRF2BPL,KDM6B,TBL1XR1,SKI,PHF2,DYRK1A,TCF4,BCL11A,POGZ,RAI1,ARID1B,CTCF,SIN3A,EP300,NAA15,PAX5,SMARCA4,LDB1,NSD1,CTNNB1,TCF7L2,SRCAP,RORB
GO:BP	positive regulation of nucleic acid-templated transcription	GO:1903508	false	3.6531423433272866e-7	6.437333405336076	1718	82	27	21110	SMARCC2,TBR1,ASH1L,CREBBP,IRF2BPL,KDM6B,TBL1XR1,SKI,PHF2,DYRK1A,TCF4,BCL11A,POGZ,RAI1,ARID1B,CTCF,SIN3A,EP300,NAA15,PAX5,SMARCA4,LDB1,NSD1,CTNNB1,TCF7L2,SRCAP,RORB
GO:BP	positive regulation of RNA biosynthetic process	GO:1902680	false	4.003783731702263e-7	6.397529389400755	1725	82	27	21110	SMARCC2,TBR1,ASH1L,CREBBP,IRF2BPL,KDM6B,TBL1XR1,SKI,PHF2,DYRK1A,TCF4,BCL11A,POGZ,RAI1,ARID1B,CTCF,SIN3A,EP300,NAA15,PAX5,SMARCA4,LDB1,NSD1,CTNNB1,TCF7L2,SRCAP,RORB
GO:BP	regulation of synapse organization	GO:0050807	false	4.0269660883841185e-7	6.395022027628641	240	82	12	21110	NRXN1,SHANK2,ADNP,GRIN2B,NLGN2,SHANK3,PTEN,SETD5,CTNNB1,NLGN3,NLGN1,TANC2
GO:BP	regulation of biosynthetic process	GO:0009889	false	5.585199942240948e-7	6.252961275143241	4177	82	42	21110	SMARCC2,TBR1,ASH1L,CREBBP,IRF2BPL,KDM6B,CHD2,ADNP,KDM5B,TBL1XR1,SKI,PHF2,DYRK1A,TCF4,FOXG1,PHF21A,BCL11A,POGZ,RAI1,ARID1B,CTCF,SIN3A,EP300,PHF12,PTEN,NAA15,CIC,PAX5,SMARCA4,MYT1L,EMSY,LDB1,NSD1,NACC1,EHMT1,SETD5,CTNNB1,TCF7L2,SRCAP,SATB1,RORB,DNMT3A
GO:BP	negative regulation of macromolecule metabolic process	GO:0010605	false	9.575429465447543e-7	6.01884173847774	3342	82	37	21110	SMARCC2,TBR1,NRXN1,CREBBP,IRF2BPL,TRIP12,ADNP,KDM5B,TBL1XR1,SKI,PHF2,DYRK1A,FOXG1,PHF21A,BCL11A,DIP2A,TLK2,CTCF,SIN3A,EP300,PHF12,NUP155,PTEN,CIC,PAX5,SMARCA4,MYT1L,LDB1,NSD1,NACC1,EHMT1,SETD5,CTNNB1,TCF7L2,SATB1,RORB,DNMT3A
GO:BP	positive regulation of macromolecule metabolic process	GO:0010604	false	0.0000011222831538308843	5.949897556063865	3535	82	38	21110	SMARCC2,TBR1,ASH1L,ANK2,NRXN1,CREBBP,IRF2BPL,KDM6B,ADNP,KDM5B,TBL1XR1,SKI,PHF2,DYRK1A,GRIN2B,TCF4,BCL11A,POGZ,DIP2A,RAI1,ARID1B,CTCF,SIN3A,RBBP5,EP300,PTEN,TAOK1,NAA15,PAX5,SMARCA4,LDB1,NSD1,CTNNB1,TCF7L2,KMT5B,SRCAP,RORB,PPP2R5D
GO:BP	regulation of macromolecule metabolic process	GO:0060255	false	0.0000012655667548851902	5.897714942158305	6816	82	54	21110	SMARCC2,TBR1,ASH1L,ANK2,NRXN1,CREBBP,IRF2BPL,KDM6B,TRIP12,CHD2,ADNP,KDM5B,TBL1XR1,SKI,PHF2,DYRK1A,GRIN2B,TCF4,FOXG1,PHF21A,BCL11A,POGZ,DIP2A,RAI1,TLK2,ARID1B,CTCF,SIN3A,RBBP5,EP300,PHF12,NUP155,PTEN,TAOK1,NAA15,CIC,PAX5,SMARCA4,MYT1L,EMSY,LDB1,NSD1,NACC1,EHMT1,SETD5,CTNNB1,TCF7L2,KMT5B,SRCAP,SATB1,RORB,PPP2R5D,DNMT3A,KPNA1
GO:BP	developmental growth	GO:0048589	false	0.0000012798498891262414	5.892840964842079	655	82	17	21110	DSCAM,ADNP,KDM5B,TBL1XR1,SKI,DPYSL2,BCL11A,RAI1,SIN3A,EP300,PTK7,PTEN,MBD5,CTNNB1,NLGN3,NLGN4X,KPNA1
GO:BP	learning	GO:0007612	false	0.0000012812450497632535	5.892367799543317	155	82	10	21110	TBR1,NRXN1,SHANK2,SHANK3,NRXN2,CIC,SYNGAP1,NLGN3,SLC6A1,NLGN4X
GO:BP	regulation of gene expression	GO:0010468	false	0.0000013085950075579862	5.88319474091841	5491	82	48	21110	SMARCC2,TBR1,ASH1L,ANK2,NRXN1,CREBBP,IRF2BPL,KDM6B,CHD2,ADNP,KDM5B,TBL1XR1,SKI,PHF2,DYRK1A,TCF4,FOXG1,PHF21A,BCL11A,POGZ,DIP2A,RAI1,ARID1B,CTCF,SIN3A,RBBP5,EP300,PHF12,NUP155,PTEN,NAA15,CIC,PAX5,SMARCA4,MYT1L,EMSY,LDB1,NSD1,NACC1,EHMT1,SETD5,CTNNB1,TCF7L2,KMT5B,SRCAP,SATB1,RORB,DNMT3A
GO:BP	regulation of metabolic process	GO:0019222	false	0.000001748771233730956	5.757266999227093	7345	82	56	21110	SMARCC2,TBR1,ASH1L,ANK2,NRXN1,CREBBP,DSCAM,IRF2BPL,KDM6B,TRIP12,CHD2,DYNC1H1,ADNP,KDM5B,TBL1XR1,SKI,PHF2,DYRK1A,GRIN2B,TCF4,FOXG1,PHF21A,BCL11A,POGZ,DIP2A,RAI1,TLK2,ARID1B,CTCF,SIN3A,RBBP5,EP300,PHF12,NUP155,PTEN,TAOK1,NAA15,CIC,PAX5,SMARCA4,MYT1L,EMSY,LDB1,NSD1,NACC1,EHMT1,SETD5,CTNNB1,TCF7L2,KMT5B,SRCAP,SATB1,RORB,PPP2R5D,DNMT3A,KPNA1
GO:BP	positive regulation of RNA metabolic process	GO:0051254	false	0.0000020776418482700227	5.6824293156459325	1857	82	27	21110	SMARCC2,TBR1,ASH1L,CREBBP,IRF2BPL,KDM6B,TBL1XR1,SKI,PHF2,DYRK1A,TCF4,BCL11A,POGZ,RAI1,ARID1B,CTCF,SIN3A,EP300,NAA15,PAX5,SMARCA4,LDB1,NSD1,CTNNB1,TCF7L2,SRCAP,RORB
GO:BP	synaptic signaling	GO:0099536	false	0.0000024372450710414426	5.613100799231467	781	82	18	21110	NRXN1,SHANK2,ADNP,GRIN2B,NLGN2,SHANK3,PTEN,NRXN2,GRIA2,SYNGAP1,CTNNB1,NLGN3,GABRB3,STXBP1,NLGN1,SLC6A1,NLGN4X,KPNA1
GO:BP	positive regulation of nitrogen compound metabolic process	GO:0051173	false	0.000002994275851419335	5.5237081922258735	3131	82	35	21110	SMARCC2,TBR1,ASH1L,NRXN1,CREBBP,IRF2BPL,KDM6B,ADNP,TBL1XR1,SKI,PHF2,DYRK1A,GRIN2B,TCF4,BCL11A,POGZ,DIP2A,RAI1,ARID1B,CTCF,SIN3A,EP300,PTEN,TAOK1,NAA15,PAX5,SMARCA4,LDB1,NSD1,CTNNB1,TCF7L2,KMT5B,SRCAP,RORB,PPP2R5D
GO:BP	excitatory postsynaptic potential	GO:0060079	false	0.000003514068683725481	5.454189754317257	124	82	9	21110	NRXN1,GRIN2B,NLGN2,SHANK3,PTEN,NLGN3,GABRB3,NLGN1,NLGN4X
GO:BP	positive regulation of nucleobase-containing compound metabolic process	GO:0045935	false	0.000003713744395242102	5.430187990622077	2050	82	28	21110	SMARCC2,TBR1,ASH1L,CREBBP,IRF2BPL,KDM6B,TBL1XR1,SKI,PHF2,DYRK1A,TCF4,BCL11A,POGZ,RAI1,ARID1B,CTCF,SIN3A,EP300,NAA15,PAX5,SMARCA4,LDB1,NSD1,CTNNB1,TCF7L2,KMT5B,SRCAP,RORB
GO:BP	postsynaptic specialization assembly	GO:0098698	false	0.0000043553636190375745	5.360975580920552	30	82	6	21110	NRXN1,NLGN2,SHANK3,PTEN,NRXN2,NLGN1
GO:BP	positive regulation of macromolecule biosynthetic process	GO:0010557	false	0.000005561124152828809	5.254837409133388	1942	82	27	21110	SMARCC2,TBR1,ASH1L,CREBBP,IRF2BPL,KDM6B,TBL1XR1,SKI,PHF2,DYRK1A,TCF4,BCL11A,POGZ,RAI1,ARID1B,CTCF,SIN3A,EP300,NAA15,PAX5,SMARCA4,LDB1,NSD1,CTNNB1,TCF7L2,SRCAP,RORB
GO:BP	chemical synaptic transmission, postsynaptic	GO:0099565	false	0.000005728192827228244	5.241982370869257	131	82	9	21110	NRXN1,GRIN2B,NLGN2,SHANK3,PTEN,NLGN3,GABRB3,NLGN1,NLGN4X
GO:BP	negative regulation of metabolic process	GO:0009892	false	0.000005839864356415149	5.233597240206873	3559	82	37	21110	SMARCC2,TBR1,NRXN1,CREBBP,IRF2BPL,TRIP12,ADNP,KDM5B,TBL1XR1,SKI,PHF2,DYRK1A,FOXG1,PHF21A,BCL11A,DIP2A,TLK2,CTCF,SIN3A,EP300,PHF12,NUP155,PTEN,CIC,PAX5,SMARCA4,MYT1L,LDB1,NSD1,NACC1,EHMT1,SETD5,CTNNB1,TCF7L2,SATB1,RORB,DNMT3A
GO:BP	anatomical structure morphogenesis	GO:0009653	false	0.000006010338153848591	5.221101093019037	2712	82	32	21110	TBR1,ASH1L,ANK2,NRXN1,CREBBP,DSCAM,KDM6B,SPAST,ADNP,KDM5B,SKI,ANKRD11,DPYSL2,FOXG1,BCL11A,DIP2A,SHANK3,SIN3A,EP300,PTK7,PTEN,TAOK1,NAA15,PAX5,LDB1,SYNGAP1,CTNNB1,NLGN3,STXBP1,RORB,NLGN1,TANC2
GO:BP	cell differentiation	GO:0030154	false	0.000006688994057204701	5.174639189893435	4318	82	41	21110	SMARCC2,TBR1,ANK2,NRXN1,DSCAM,KDM6B,CHD2,SPAST,ADNP,KDM5B,TBL1XR1,SKI,DPYSL2,NLGN2,TCF4,FOXG1,BCL11A,DIP2A,ELAVL3,ARID1B,SHANK3,SIN3A,EP300,PTK7,PTEN,TAOK1,NAA15,PAX5,SMARCA4,MYT1L,LDB1,SYNGAP1,CTNNB1,NLGN3,STXBP1,TCF7L2,RORB,NLGN1,TANC2,NLGN4X,DNMT3A
GO:BP	axonogenesis	GO:0007409	false	0.000007049023235189008	5.151871057896058	460	82	14	21110	TBR1,NRXN1,DSCAM,SPAST,ADNP,DPYSL2,FOXG1,BCL11A,SIN3A,PTK7,PTEN,SYNGAP1,NLGN3,STXBP1
GO:BP	cellular developmental process	GO:0048869	false	0.000008057274504796917	5.093811840043709	4344	82	41	21110	SMARCC2,TBR1,ANK2,NRXN1,DSCAM,KDM6B,CHD2,SPAST,ADNP,KDM5B,TBL1XR1,SKI,DPYSL2,NLGN2,TCF4,FOXG1,BCL11A,DIP2A,ELAVL3,ARID1B,SHANK3,SIN3A,EP300,PTK7,PTEN,TAOK1,NAA15,PAX5,SMARCA4,MYT1L,LDB1,SYNGAP1,CTNNB1,NLGN3,STXBP1,TCF7L2,RORB,NLGN1,TANC2,NLGN4X,DNMT3A
GO:BP	head development	GO:0060322	false	0.000008931084041311048	5.0490958239125385	848	82	18	21110	TBR1,NRXN1,SHANK2,SKI,GRIN2B,ANKRD11,DPYSL2,NLGN2,FOXG1,SHANK3,SIN3A,EP300,PTEN,CIC,PAX5,LDB1,CTNNB1,NLGN4X
GO:BP	cell development	GO:0048468	false	0.000009584137614376617	5.018446959068357	2763	82	32	21110	SMARCC2,TBR1,ANK2,NRXN1,DSCAM,CHD2,SPAST,ADNP,SKI,DPYSL2,NLGN2,FOXG1,BCL11A,DIP2A,ARID1B,SHANK3,SIN3A,EP300,PTK7,PTEN,TAOK1,PAX5,SMARCA4,MYT1L,LDB1,SYNGAP1,CTNNB1,NLGN3,STXBP1,RORB,NLGN1,TANC2
GO:BP	excitatory synapse assembly	GO:1904861	false	0.000009743758389628764	5.011273493528106	34	82	6	21110	NRXN1,NLGN2,SHANK3,PTEN,NRXN2,NLGN1
GO:BP	anterograde trans-synaptic signaling	GO:0098916	false	0.000010299271785134208	4.9871934812053365	752	82	17	21110	NRXN1,SHANK2,ADNP,GRIN2B,NLGN2,SHANK3,PTEN,NRXN2,GRIA2,SYNGAP1,CTNNB1,NLGN3,GABRB3,STXBP1,NLGN1,SLC6A1,NLGN4X
GO:BP	chemical synaptic transmission	GO:0007268	false	0.000010299271785134208	4.9871934812053365	752	82	17	21110	NRXN1,SHANK2,ADNP,GRIN2B,NLGN2,SHANK3,PTEN,NRXN2,GRIA2,SYNGAP1,CTNNB1,NLGN3,GABRB3,STXBP1,NLGN1,SLC6A1,NLGN4X
GO:BP	trans-synaptic signaling	GO:0099537	false	0.000011826499786725702	4.927143771706718	759	82	17	21110	NRXN1,SHANK2,ADNP,GRIN2B,NLGN2,SHANK3,PTEN,NRXN2,GRIA2,SYNGAP1,CTNNB1,NLGN3,GABRB3,STXBP1,NLGN1,SLC6A1,NLGN4X
GO:BP	synaptic vesicle clustering	GO:0097091	true	0.000012918051339885186	4.888802993783848	17	82	5	21110	NRXN1,NLGN2,PTEN,CTNNB1,NLGN1
GO:BP	positive regulation of cellular biosynthetic process	GO:0031328	false	0.000013522170587267035	4.868953589577134	2023	82	27	21110	SMARCC2,TBR1,ASH1L,CREBBP,IRF2BPL,KDM6B,TBL1XR1,SKI,PHF2,DYRK1A,TCF4,BCL11A,POGZ,RAI1,ARID1B,CTCF,SIN3A,EP300,NAA15,PAX5,SMARCA4,LDB1,NSD1,CTNNB1,TCF7L2,SRCAP,RORB
GO:BP	regulation of developmental process	GO:0050793	false	0.000013869985677063615	4.857923987403676	2482	82	30	21110	SMARCC2,NRXN1,DSCAM,TRIP12,ADNP,KDM5B,SKI,DPYSL2,NLGN2,TCF4,FOXG1,BCL11A,RAI1,ARID1B,SHANK3,SIN3A,PTK7,PTEN,MBD5,SMARCA4,LDB1,EHMT1,SYNGAP1,CTNNB1,NLGN3,TCF7L2,KMT5B,RORB,NLGN1,TANC2
GO:BP	modulation of chemical synaptic transmission	GO:0050804	false	0.000015769903920190737	4.802170952648148	490	82	14	21110	NRXN1,SHANK2,ADNP,GRIN2B,NLGN2,SHANK3,PTEN,NRXN2,SYNGAP1,NLGN3,STXBP1,NLGN1,SLC6A1,NLGN4X
GO:BP	regulation of postsynaptic membrane potential	GO:0060078	false	0.000015859192190780633	4.799718937826812	147	82	9	21110	NRXN1,GRIN2B,NLGN2,SHANK3,PTEN,NLGN3,GABRB3,NLGN1,NLGN4X
GO:BP	regulation of trans-synaptic signaling	GO:0099177	false	0.000016183222257183185	4.7909350013154715	491	82	14	21110	NRXN1,SHANK2,ADNP,GRIN2B,NLGN2,SHANK3,PTEN,NRXN2,SYNGAP1,NLGN3,STXBP1,NLGN1,SLC6A1,NLGN4X
GO:BP	regulation of nervous system process	GO:0031644	false	0.000020078068408460435	4.697278070406373	151	82	9	21110	NRXN1,GRIN2B,NLGN2,SHANK3,PTEN,NRXN2,NLGN3,NLGN1,NLGN4X
GO:BP	synaptic transmission, glutamatergic	GO:0035249	false	0.00002082420488041451	4.6814315720407835	105	82	8	21110	NRXN1,GRIN2B,NLGN2,SHANK3,GRIA2,NLGN3,STXBP1,NLGN1
GO:BP	cellular nitrogen compound biosynthetic process	GO:0044271	false	0.00002083161406698348	4.681277078913171	4878	82	43	21110	SMARCC2,TBR1,ASH1L,CREBBP,IRF2BPL,KDM6B,CHD2,ADNP,KDM5B,TBL1XR1,SKI,PHF2,DYRK1A,TCF4,FOXG1,PHF21A,BCL11A,POGZ,DIP2A,RAI1,ARID1B,CTCF,SIN3A,EP300,PHF12,PTEN,NAA15,CIC,PAX5,SMARCA4,MYT1L,EMSY,LDB1,NSD1,NACC1,EHMT1,SETD5,CTNNB1,TCF7L2,SRCAP,SATB1,RORB,DNMT3A
GO:BP	regulation of multicellular organismal process	GO:0051239	false	0.000021260184058560717	4.672432979922259	3021	82	33	21110	SMARCC2,ANK2,NRXN1,DSCAM,KDM6B,TRIP12,DYNC1H1,ADNP,KDM5B,SKI,GRIN2B,NLGN2,FOXG1,BCL11A,RAI1,ARID1B,SHANK3,SIN3A,NUP155,PTEN,NRXN2,MBD5,SMARCA4,LDB1,EHMT1,SYNGAP1,CTNNB1,NLGN3,STXBP1,TCF7L2,KMT5B,NLGN1,NLGN4X
GO:BP	positive regulation of biosynthetic process	GO:0009891	false	0.000024851385866044855	4.604649387325276	2081	82	27	21110	SMARCC2,TBR1,ASH1L,CREBBP,IRF2BPL,KDM6B,TBL1XR1,SKI,PHF2,DYRK1A,TCF4,BCL11A,POGZ,RAI1,ARID1B,CTCF,SIN3A,EP300,NAA15,PAX5,SMARCA4,LDB1,NSD1,CTNNB1,TCF7L2,SRCAP,RORB
GO:BP	axon development	GO:0061564	false	0.000025525631012331058	4.593023513030041	509	82	14	21110	TBR1,NRXN1,DSCAM,SPAST,ADNP,DPYSL2,FOXG1,BCL11A,SIN3A,PTK7,PTEN,SYNGAP1,NLGN3,STXBP1
GO:BP	plasma membrane bounded cell projection organization	GO:0120036	false	0.000031400659093247764	4.503061236081037	1535	82	23	21110	TBR1,NRXN1,DSCAM,SPAST,ADNP,GRIN2B,DPYSL2,NLGN2,FOXG1,BCL11A,DIP2A,SHANK3,SIN3A,EP300,PTK7,PTEN,TAOK1,SYNGAP1,CTNNB1,NLGN3,STXBP1,NLGN1,TANC2
GO:BP	postsynaptic density protein 95 clustering	GO:0097119	false	0.00004053013906427771	4.392221906133836	8	82	4	21110	NRXN1,NLGN2,NRXN2,NLGN1
GO:BP	cellular component maintenance	GO:0043954	false	0.000041555990055514816	4.381366366331001	74	82	7	21110	NRXN1,SHANK2,GRIN2B,NLGN2,SHANK3,SYNGAP1,NLGN1
GO:BP	growth	GO:0040007	false	0.00004205182767225875	4.376215123986702	937	82	18	21110	DSCAM,ADNP,KDM5B,TBL1XR1,SKI,DPYSL2,BCL11A,RAI1,SIN3A,EP300,PTK7,PTEN,MBD5,SMARCA4,CTNNB1,NLGN3,NLGN4X,KPNA1
GO:BP	cell projection organization	GO:0030030	false	0.00004963446867137438	4.304216622808849	1573	82	23	21110	TBR1,NRXN1,DSCAM,SPAST,ADNP,GRIN2B,DPYSL2,NLGN2,FOXG1,BCL11A,DIP2A,SHANK3,SIN3A,EP300,PTK7,PTEN,TAOK1,SYNGAP1,CTNNB1,NLGN3,STXBP1,NLGN1,TANC2
GO:BP	regulation of neuron projection development	GO:0010975	false	0.00004999944385906204	4.301034826269657	449	82	13	21110	TBR1,NRXN1,DSCAM,ADNP,DPYSL2,BCL11A,SHANK3,EP300,PTK7,PTEN,SYNGAP1,NLGN1,TANC2
GO:BP	macromolecule biosynthetic process	GO:0009059	false	0.00005420499167350159	4.265960717955405	4824	82	42	21110	SMARCC2,TBR1,ASH1L,CREBBP,IRF2BPL,KDM6B,CHD2,ADNP,KDM5B,TBL1XR1,SKI,PHF2,DYRK1A,TCF4,FOXG1,PHF21A,BCL11A,POGZ,RAI1,ARID1B,CTCF,SIN3A,EP300,PHF12,PTEN,NAA15,CIC,PAX5,SMARCA4,MYT1L,EMSY,LDB1,NSD1,NACC1,EHMT1,SETD5,CTNNB1,TCF7L2,SRCAP,SATB1,RORB,DNMT3A
GO:BP	positive regulation of cellular metabolic process	GO:0031325	false	0.000059781160569592984	4.22343565798062	2976	82	32	21110	SMARCC2,TBR1,ASH1L,NRXN1,CREBBP,DSCAM,IRF2BPL,KDM6B,ADNP,TBL1XR1,SKI,PHF2,DYRK1A,TCF4,BCL11A,POGZ,RAI1,ARID1B,CTCF,SIN3A,EP300,NAA15,PAX5,SMARCA4,LDB1,NSD1,CTNNB1,TCF7L2,KMT5B,SRCAP,RORB,PPP2R5D
GO:BP	regulation of synaptic transmission, glutamatergic	GO:0051966	false	0.00006590445672897538	4.181085215643387	79	82	7	21110	NRXN1,GRIN2B,NLGN2,SHANK3,NLGN3,STXBP1,NLGN1
GO:BP	peptidyl-lysine modification	GO:0018205	false	0.00006596049212943964	4.180716112756102	377	82	12	21110	ASH1L,CREBBP,BCL11A,DIP2A,RBBP5,EP300,PAX5,LDB1,EHMT1,SETD5,CTNNB1,KMT5B
GO:BP	regulation of nervous system development	GO:0051960	false	0.00006820765801887082	4.1661668621671755	461	82	13	21110	NRXN1,DSCAM,ADNP,SKI,NLGN2,FOXG1,BCL11A,SHANK3,PTEN,SYNGAP1,CTNNB1,NLGN3,NLGN1
GO:BP	postsynaptic density assembly	GO:0097107	false	0.00006897469028115424	4.161310240968207	23	82	5	21110	NRXN1,NLGN2,SHANK3,PTEN,NRXN2
GO:BP	cell junction maintenance	GO:0034331	false	0.00009672490014035996	4.01446170997594	49	82	6	21110	NRXN1,SHANK2,NLGN2,SHANK3,SYNGAP1,NLGN1
GO:BP	presynapse assembly	GO:0099054	false	0.00010957573101578279	3.960285623342845	50	82	6	21110	NRXN1,NLGN2,PTEN,NLGN3,NLGN1,NLGN4X
GO:BP	regulation of AMPA receptor activity	GO:2000311	true	0.0001336127078601985	3.874152234292361	26	82	5	21110	NRXN1,NLGN2,SHANK3,NLGN3,NLGN1
GO:BP	protein modification process	GO:0036211	false	0.0001394168873789162	3.855684617548808	3617	82	35	21110	TBR1,ASH1L,NRXN1,CREBBP,IRF2BPL,KDM6B,TRIP12,ADNP,KDM5B,TBL1XR1,PHF2,DYRK1A,BCL11A,DIP2A,TLK2,TRAF7,SIN3A,RBBP5,EP300,PTK7,PTEN,TAOK1,NAA15,TRIM23,PAX5,LDB1,NSD1,EHMT1,SETD5,CTNNB1,KMT5B,SRCAP,UBR1,PPP2R5D,DNMT3A
GO:BP	epigenetic regulation of gene expression	GO:0040029	false	0.00014128198824344356	3.8499132019525177	189	82	9	21110	PHF2,DYRK1A,ARID1B,CTCF,SIN3A,RBBP5,EP300,EHMT1,DNMT3A
GO:BP	brain development	GO:0007420	false	0.00016798035230718327	3.774741512223983	798	82	16	21110	TBR1,NRXN1,SHANK2,SKI,GRIN2B,DPYSL2,NLGN2,FOXG1,SHANK3,SIN3A,PTEN,CIC,PAX5,LDB1,CTNNB1,NLGN4X
GO:BP	presynapse organization	GO:0099172	false	0.00017590713652640007	3.7547165409225016	54	82	6	21110	NRXN1,NLGN2,PTEN,NLGN3,NLGN1,NLGN4X
GO:BP	macromolecule modification	GO:0043412	false	0.00018171837420064078	3.740601157389268	3840	82	36	21110	TBR1,ASH1L,NRXN1,CREBBP,IRF2BPL,KDM6B,TRIP12,ADNP,KDM5B,TBL1XR1,PHF2,DYRK1A,BCL11A,DIP2A,TLK2,CTCF,TRAF7,SIN3A,RBBP5,EP300,PTK7,PTEN,TAOK1,NAA15,TRIM23,PAX5,LDB1,NSD1,EHMT1,SETD5,CTNNB1,KMT5B,SRCAP,UBR1,PPP2R5D,DNMT3A
GO:BP	synaptic vesicle cycle	GO:0099504	false	0.000260780787653082	3.583724407279066	203	82	9	21110	NRXN1,NLGN2,AP2S1,PTEN,CTNNB1,NLGN3,STXBP1,NLGN1,NLGN4X
GO:BP	receptor clustering	GO:0043113	true	0.00027229103340833385	3.564966659818312	58	82	6	21110	NRXN1,NLGN2,SHANK3,NRXN2,SYNGAP1,NLGN1
GO:BP	synaptic transmission, GABAergic	GO:0051932	false	0.00027229103340833385	3.564966659818312	58	82	6	21110	NRXN1,NLGN2,GABRB3,STXBP1,NLGN1,SLC6A1
GO:BP	maintenance of synapse structure	GO:0099558	false	0.0002859584943807605	3.543696998232891	30	82	5	21110	NRXN1,SHANK2,SHANK3,SYNGAP1,NLGN1
GO:BP	regulation of postsynapse organization	GO:0099175	false	0.00039085047671484944	3.4079893540036466	102	82	7	21110	NRXN1,SHANK2,GRIN2B,SHANK3,PTEN,NLGN1,TANC2
GO:BP	regulation of cell junction assembly	GO:1901888	false	0.0004089582994422936	3.38832097376627	214	82	9	21110	NRXN1,ADNP,NLGN2,PTEN,LDB1,SETD5,CTNNB1,NLGN3,NLGN1
GO:BP	peptidyl-amino acid modification	GO:0018193	false	0.0004140143362319916	3.382984620138409	1216	82	19	21110	ASH1L,NRXN1,CREBBP,ADNP,DYRK1A,BCL11A,DIP2A,TLK2,RBBP5,EP300,PTEN,NAA15,PAX5,LDB1,NSD1,EHMT1,SETD5,CTNNB1,KMT5B
GO:BP	positive regulation of nervous system development	GO:0051962	false	0.00041879696239395964	3.377996476993973	284	82	10	21110	NRXN1,DSCAM,ADNP,NLGN2,FOXG1,BCL11A,SHANK3,CTNNB1,NLGN3,NLGN1
GO:BP	regulation of plasma membrane bounded cell projection organization	GO:0120035	false	0.0004548118492271935	3.342168229149322	642	82	14	21110	TBR1,NRXN1,DSCAM,ADNP,GRIN2B,DPYSL2,BCL11A,SHANK3,EP300,PTK7,PTEN,SYNGAP1,NLGN1,TANC2
GO:BP	regulation of neurotransmitter receptor activity	GO:0099601	false	0.0005437897088510857	3.2645690156368543	65	82	6	21110	NRXN1,NLGN2,SHANK3,NRXN2,NLGN3,NLGN1
GO:BP	regulation of response to stimulus	GO:0048583	false	0.0005740377003415944	3.24105958406082	4013	82	36	21110	SMARCC2,TBR1,ASH1L,NRXN1,CREBBP,DSCAM,SHANK2,TRIP12,ADNP,TBL1XR1,SKI,DYRK1A,GRIN2B,NLGN2,POGZ,ARID1B,SHANK3,TRAF7,SIN3A,EP300,PTK7,PTEN,NRXN2,TAOK1,MBD5,SMARCA4,SYNGAP1,CTNNB1,NLGN3,STXBP1,TCF7L2,KMT5B,UBR1,NLGN1,NLGN4X,KPNA1
GO:BP	regulation of cell projection organization	GO:0031344	false	0.0005911062740885142	3.2283344309614495	656	82	14	21110	TBR1,NRXN1,DSCAM,ADNP,GRIN2B,DPYSL2,BCL11A,SHANK3,EP300,PTK7,PTEN,SYNGAP1,NLGN1,TANC2
GO:BP	vesicle-mediated transport in synapse	GO:0099003	false	0.0006495742676229238	3.1873711876626944	226	82	9	21110	NRXN1,NLGN2,AP2S1,PTEN,CTNNB1,NLGN3,STXBP1,NLGN1,NLGN4X
GO:BP	positive regulation of response to stimulus	GO:0048584	false	0.0007178123503183082	3.1439890736860496	2283	82	26	21110	SMARCC2,NRXN1,CREBBP,DSCAM,ADNP,TBL1XR1,SKI,GRIN2B,NLGN2,POGZ,ARID1B,SHANK3,TRAF7,SIN3A,EP300,PTK7,PTEN,TAOK1,MBD5,SMARCA4,CTNNB1,NLGN3,STXBP1,TCF7L2,KMT5B,NLGN1
GO:BP	animal organ development	GO:0048513	false	0.000734003214537588	3.1343020381045297	3128	82	31	21110	TBR1,ASH1L,ANK2,NRXN1,DSCAM,SHANK2,KDM6B,CHD2,KDM5B,TBL1XR1,SKI,PHF2,GRIN2B,ANKRD11,DPYSL2,NLGN2,FOXG1,SHANK3,SIN3A,EP300,PTK7,PTEN,CIC,PAX5,SMARCA4,LDB1,CTNNB1,TCF7L2,KMT5B,RORB,NLGN4X
GO:BP	regulation of synaptic transmission, GABAergic	GO:0032228	false	0.000742810160515766	3.1291221644021667	36	82	5	21110	NRXN1,NLGN2,STXBP1,NLGN1,SLC6A1
GO:BP	regulation of biological quality	GO:0065008	false	0.0007979702379296222	3.0980133063234243	2964	82	30	21110	ANK2,NRXN1,CREBBP,DSCAM,SHANK2,ADNP,KDM5B,GRIN2B,DPYSL2,NLGN2,BCL11A,SHANK3,SIN3A,EP300,AP2S1,NUP155,PTEN,NRXN2,NAA15,SYNGAP1,SETD5,CTNNB1,NLGN3,GABRB3,STXBP1,TCF7L2,NLGN1,TANC2,SLC6A1,NLGN4X
GO:BP	positive regulation of synaptic transmission	GO:0050806	false	0.0008530612674528637	3.06901977638093	169	82	8	21110	NRXN1,SHANK2,GRIN2B,NLGN2,SHANK3,NLGN3,STXBP1,NLGN1
GO:BP	regulation of synapse assembly	GO:0051963	false	0.0008905494394317313	3.0503419653906505	115	82	7	21110	NRXN1,ADNP,NLGN2,SETD5,CTNNB1,NLGN3,NLGN1
GO:BP	rhythmic process	GO:0048511	true	0.0009399345544719351	3.0269023842951768	310	82	10	21110	CREBBP,ADNP,KDM5B,DYRK1A,RAI1,SIN3A,EP300,PTEN,RORB,NLGN1
GO:BP	cellular biosynthetic process	GO:0044249	false	0.0009610156383794056	3.01726954510292	5521	82	43	21110	SMARCC2,TBR1,ASH1L,CREBBP,IRF2BPL,KDM6B,CHD2,ADNP,KDM5B,TBL1XR1,SKI,PHF2,DYRK1A,TCF4,FOXG1,PHF21A,BCL11A,POGZ,DIP2A,RAI1,ARID1B,CTCF,SIN3A,EP300,PHF12,PTEN,NAA15,CIC,PAX5,SMARCA4,MYT1L,EMSY,LDB1,NSD1,NACC1,EHMT1,SETD5,CTNNB1,TCF7L2,SRCAP,SATB1,RORB,DNMT3A
HP	Autistic behavior	HP:0000729	false	5.077012302821358e-28	27.294391784194183	554	64	47	4851	SMARCC2,TBR1,ASH1L,CREBBP,KDM6B,TRIP12,CHD2,ADNP,TBL1XR1,SKI,DYRK1A,ANKRD11,TCF4,FOXG1,PHF21A,POGZ,RAI1,TLK2,ARID1B,CTCF,SHANK3,SIN3A,EP300,PTEN,TAOK1,NAA15,PRR12,CIC,MBD5,SMARCA4,MYT1L,GRIA2,NSD1,EHMT1,SYNGAP1,SETD5,CTNNB1,NLGN3,GABRB3,KMT5B,SRCAP,SATB1,NLGN1,PPP2R5D,TANC2,SLC6A1,NLGN4X
HP	Delayed speech and language development	HP:0000750	false	3.512583201192479e-22	21.454373380000504	993	64	52	4851	SMARCC2,TBR1,ASH1L,CREBBP,IRF2BPL,TRIP12,CHD2,DYNC1H1,ADNP,KDM5B,TBL1XR1,SKI,DYRK1A,GRIN2B,ANKRD11,TCF4,FOXG1,PHF21A,POGZ,RAI1,TLK2,ARID1B,CTCF,SHANK3,TRAF7,SIN3A,EP300,PTEN,TAOK1,NAA15,PRR12,CIC,MBD5,SMARCA4,MYT1L,GRIA2,NSD1,NACC1,EHMT1,SYNGAP1,SETD5,NLGN3,STXBP1,KMT5B,SRCAP,SATB1,RORB,PPP2R5D,TANC2,SLC6A1,NLGN4X,DNMT3A
HP	Language impairment	HP:0002463	false	1.422314695384841e-21	20.847004302798634	1021	64	52	4851	SMARCC2,TBR1,ASH1L,CREBBP,IRF2BPL,TRIP12,CHD2,DYNC1H1,ADNP,KDM5B,TBL1XR1,SKI,DYRK1A,GRIN2B,ANKRD11,TCF4,FOXG1,PHF21A,POGZ,RAI1,TLK2,ARID1B,CTCF,SHANK3,TRAF7,SIN3A,EP300,PTEN,TAOK1,NAA15,PRR12,CIC,MBD5,SMARCA4,MYT1L,GRIA2,NSD1,NACC1,EHMT1,SYNGAP1,SETD5,NLGN3,STXBP1,KMT5B,SRCAP,SATB1,RORB,PPP2R5D,TANC2,SLC6A1,NLGN4X,DNMT3A
HP	Motor stereotypy	HP:0000733	false	1.533352303892681e-16	15.814358049934864	228	64	27	4851	TBR1,ASH1L,CREBBP,ADNP,SKI,DYRK1A,TCF4,FOXG1,POGZ,RAI1,SHANK3,EP300,TAOK1,NAA15,CIC,MBD5,GRIA2,NACC1,EHMT1,SYNGAP1,NLGN3,GABRB3,KMT5B,SATB1,PPP2R5D,TANC2,NLGN4X
HP	Autosomal dominant inheritance	HP:0000006	false	1.6544452168170808e-14	13.781347608938065	1899	64	58	4851	SMARCC2,TBR1,ASH1L,ANK2,CREBBP,IRF2BPL,KDM6B,TRIP12,CHD2,DYNC1H1,SPAST,ADNP,TBL1XR1,SKI,DYRK1A,GRIN2B,ANKRD11,TCF4,FOXG1,PHF21A,BCL11A,POGZ,RAI1,TLK2,ARID1B,CTCF,SHANK3,TRAF7,SIN3A,EP300,AP2S1,PTEN,TAOK1,NAA15,PRR12,CIC,MBD5,SMARCA4,MYT1L,GRIA2,NSD1,NACC1,EHMT1,SYNGAP1,SETD5,CTNNB1,GABRB3,STXBP1,TCF7L2,KMT5B,SRCAP,SATB1,RORB,NLGN1,PPP2R5D,TANC2,SLC6A1,DNMT3A
HP	Neurological speech impairment	HP:0002167	false	4.87127214881743e-14	13.312357606534162	1600	64	54	4851	SMARCC2,TBR1,ASH1L,CREBBP,IRF2BPL,TRIP12,CHD2,DYNC1H1,SPAST,ADNP,KDM5B,TBL1XR1,SKI,DYRK1A,GRIN2B,ANKRD11,TCF4,FOXG1,PHF21A,POGZ,RAI1,TLK2,ARID1B,CTCF,SHANK3,TRAF7,SIN3A,EP300,PTEN,TAOK1,NAA15,PRR12,CIC,MBD5,SMARCA4,MYT1L,GRIA2,NSD1,NACC1,EHMT1,SYNGAP1,SETD5,CTNNB1,NLGN3,STXBP1,KMT5B,SRCAP,SATB1,RORB,PPP2R5D,TANC2,SLC6A1,NLGN4X,DNMT3A
HP	Behavioral abnormality	HP:0000708	false	7.098202068666967e-14	13.148851641497599	1859	64	57	4851	SMARCC2,TBR1,ASH1L,NRXN1,CREBBP,KDM6B,TRIP12,CHD2,SPAST,ADNP,KDM5B,TBL1XR1,SKI,DYRK1A,GRIN2B,ANKRD11,TCF4,FOXG1,PHF21A,POGZ,RAI1,TLK2,ARID1B,CTCF,SHANK3,TRAF7,SIN3A,EP300,AP2S1,PTEN,TAOK1,NAA15,PRR12,CIC,MBD5,SMARCA4,MYT1L,GRIA2,NSD1,NACC1,EHMT1,SYNGAP1,SETD5,CTNNB1,NLGN3,GABRB3,STXBP1,KMT5B,SRCAP,SATB1,RORB,NLGN1,PPP2R5D,TANC2,SLC6A1,NLGN4X,DNMT3A
HP	Abnormal aggressive, impulsive or violent behavior	HP:0006919	false	1.1077002350798959e-13	12.955577752120702	384	64	30	4851	SMARCC2,CREBBP,TRIP12,CHD2,SPAST,ADNP,KDM5B,SKI,DYRK1A,TCF4,POGZ,RAI1,ARID1B,SHANK3,SIN3A,EP300,TAOK1,MBD5,SMARCA4,MYT1L,GRIA2,NSD1,EHMT1,CTNNB1,GABRB3,KMT5B,SRCAP,RORB,PPP2R5D,DNMT3A
HP	Aggressive behavior	HP:0000718	false	1.5193693116955848e-13	12.818336649746835	268	64	26	4851	SMARCC2,CREBBP,TRIP12,CHD2,SPAST,ADNP,KDM5B,DYRK1A,TCF4,POGZ,ARID1B,SHANK3,SIN3A,EP300,MBD5,SMARCA4,MYT1L,NSD1,EHMT1,CTNNB1,GABRB3,KMT5B,SRCAP,RORB,PPP2R5D,DNMT3A
HP	Hyperactivity	HP:0000752	false	1.7565321134812093e-12	11.755343905888925	496	64	32	4851	SMARCC2,ASH1L,CREBBP,KDM6B,TRIP12,CHD2,ADNP,DYRK1A,ANKRD11,PHF21A,POGZ,RAI1,TLK2,ARID1B,SHANK3,SIN3A,EP300,TAOK1,NAA15,PRR12,CIC,MBD5,SMARCA4,NSD1,SYNGAP1,SETD5,GABRB3,KMT5B,SRCAP,NLGN1,TANC2,SLC6A1
HP	Intellectual disability	HP:0001249	false	4.175228652350413e-12	11.379319735812736	1917	64	56	4851	SMARCC2,TBR1,ASH1L,NRXN1,CREBBP,IRF2BPL,TRIP12,CHD2,DYNC1H1,SPAST,ADNP,KDM5B,TBL1XR1,SKI,DYRK1A,GRIN2B,ANKRD11,TCF4,FOXG1,PHF21A,BCL11A,POGZ,RAI1,TLK2,ARID1B,CTCF,SHANK3,SIN3A,EP300,PTEN,TAOK1,NAA15,PRR12,CIC,MBD5,SMARCA4,MYT1L,GRIA2,NSD1,NACC1,EHMT1,SYNGAP1,SETD5,CTNNB1,NLGN3,GABRB3,STXBP1,KMT5B,SRCAP,SATB1,UBR1,PPP2R5D,TANC2,SLC6A1,NLGN4X,DNMT3A
HP	Abnormality of the philtrum	HP:0000288	false	5.878963644397418e-12	11.230699225486443	639	64	35	4851	SMARCC2,TBR1,ASH1L,CREBBP,TRIP12,CHD2,ADNP,KDM5B,TBL1XR1,SKI,DYRK1A,ANKRD11,TCF4,FOXG1,PHF21A,POGZ,RAI1,ARID1B,CTCF,SHANK3,SIN3A,EP300,PTEN,TAOK1,SMARCA4,NSD1,SYNGAP1,SETD5,CTNNB1,STXBP1,SRCAP,SATB1,PPP2R5D,SLC6A1,DNMT3A
HP	Thin vermilion border	HP:0000233	false	6.954926839967257e-12	11.157707434063829	376	64	28	4851	SMARCC2,CREBBP,TRIP12,CHD2,ADNP,KDM5B,TBL1XR1,DYRK1A,ANKRD11,FOXG1,BCL11A,POGZ,RAI1,TLK2,ARID1B,CTCF,SIN3A,EP300,MBD5,SMARCA4,SYNGAP1,SETD5,CTNNB1,STXBP1,SRCAP,PPP2R5D,SLC6A1,DNMT3A
HP	Thin upper lip vermilion	HP:0000219	false	1.0621045295127638e-11	10.973832739039286	288	64	25	4851	SMARCC2,CREBBP,TRIP12,CHD2,ADNP,TBL1XR1,DYRK1A,ANKRD11,FOXG1,BCL11A,POGZ,RAI1,TLK2,ARID1B,CTCF,SIN3A,EP300,MBD5,SMARCA4,SYNGAP1,SETD5,CTNNB1,SRCAP,PPP2R5D,SLC6A1
HP	Abnormal upper lip morphology	HP:0000177	false	3.562526521964185e-11	10.448241893776467	866	64	39	4851	SMARCC2,TBR1,ASH1L,CREBBP,TRIP12,CHD2,ADNP,KDM5B,TBL1XR1,SKI,DYRK1A,ANKRD11,TCF4,FOXG1,PHF21A,BCL11A,POGZ,RAI1,TLK2,ARID1B,CTCF,SHANK3,SIN3A,EP300,PTEN,TAOK1,MBD5,SMARCA4,NSD1,EHMT1,SYNGAP1,SETD5,CTNNB1,STXBP1,SRCAP,SATB1,PPP2R5D,SLC6A1,DNMT3A
HP	Seizure	HP:0001250	false	8.820804649205978e-11	10.05449179595995	1862	64	54	4851	SMARCC2,TBR1,ASH1L,ANK2,CREBBP,IRF2BPL,KDM6B,TRIP12,CHD2,DYNC1H1,SPAST,ADNP,TBL1XR1,SKI,DYRK1A,GRIN2B,ANKRD11,TCF4,FOXG1,PHF21A,POGZ,RAI1,TLK2,ARID1B,SHANK3,TRAF7,SIN3A,EP300,PTEN,TAOK1,NAA15,CIC,MBD5,SMARCA4,MYT1L,GRIA2,NSD1,NACC1,EHMT1,SYNGAP1,SETD5,CTNNB1,NLGN3,GABRB3,STXBP1,KMT5B,SRCAP,SATB1,RORB,PPP2R5D,TANC2,SLC6A1,NLGN4X,DNMT3A
HP	Abnormal emotion/affect behavior	HP:0100851	false	1.2741978161574542e-10	9.894763143588916	751	64	36	4851	SMARCC2,ASH1L,CREBBP,TRIP12,CHD2,SPAST,ADNP,KDM5B,SKI,DYRK1A,TCF4,FOXG1,POGZ,RAI1,ARID1B,SHANK3,TRAF7,SIN3A,EP300,TAOK1,MBD5,SMARCA4,MYT1L,GRIA2,NSD1,NACC1,EHMT1,SYNGAP1,CTNNB1,GABRB3,KMT5B,SRCAP,RORB,PPP2R5D,SLC6A1,DNMT3A
HP	Abnormality of upper lip vermillion	HP:0011339	false	9.840611430519335e-10	9.006977916543153	419	64	27	4851	SMARCC2,CREBBP,TRIP12,CHD2,ADNP,TBL1XR1,DYRK1A,ANKRD11,FOXG1,BCL11A,POGZ,RAI1,TLK2,ARID1B,CTCF,SIN3A,EP300,MBD5,SMARCA4,EHMT1,SYNGAP1,SETD5,CTNNB1,SRCAP,PPP2R5D,SLC6A1,DNMT3A
HP	Global developmental delay	HP:0001263	false	1.9834387320183495e-9	8.70258121024267	1822	64	52	4851	TBR1,ASH1L,CREBBP,IRF2BPL,KDM6B,TRIP12,CHD2,DYNC1H1,ADNP,KDM5B,TBL1XR1,SKI,DYRK1A,GRIN2B,ANKRD11,TCF4,FOXG1,PHF21A,BCL11A,POGZ,RAI1,TLK2,ARID1B,CTCF,SHANK3,TRAF7,SIN3A,EP300,PTEN,TAOK1,NAA15,PRR12,CIC,MBD5,SMARCA4,MYT1L,GRIA2,NSD1,NACC1,EHMT1,SYNGAP1,SETD5,CTNNB1,GABRB3,STXBP1,KMT5B,SATB1,RORB,NLGN1,PPP2R5D,SLC6A1,DNMT3A
HP	Impaired social interactions	HP:0000735	false	2.1891567284359558e-9	8.659723144846733	64	64	13	4851	TBR1,CREBBP,CHD2,ADNP,FOXG1,SHANK3,EP300,MBD5,SYNGAP1,NLGN3,NLGN1,SLC6A1,NLGN4X
HP	Neurodevelopmental delay	HP:0012758	false	3.371219558603028e-9	8.472212962108326	2280	64	57	4851	SMARCC2,TBR1,ASH1L,CREBBP,IRF2BPL,KDM6B,TRIP12,CHD2,DYNC1H1,ADNP,KDM5B,TBL1XR1,SKI,DYRK1A,GRIN2B,ANKRD11,TCF4,FOXG1,PHF21A,BCL11A,POGZ,RAI1,TLK2,ARID1B,CTCF,SHANK3,TRAF7,SIN3A,EP300,PTEN,TAOK1,NAA15,PRR12,CIC,MBD5,SMARCA4,MYT1L,GRIA2,NSD1,NACC1,EHMT1,SYNGAP1,SETD5,CTNNB1,NLGN3,GABRB3,STXBP1,KMT5B,SRCAP,SATB1,RORB,NLGN1,PPP2R5D,TANC2,SLC6A1,NLGN4X,DNMT3A
HP	Abnormal lip morphology	HP:0000159	false	6.52502619521392e-9	8.185417740477954	1065	64	40	4851	SMARCC2,TBR1,ASH1L,CREBBP,KDM6B,TRIP12,CHD2,ADNP,KDM5B,TBL1XR1,SKI,DYRK1A,ANKRD11,TCF4,FOXG1,PHF21A,BCL11A,POGZ,RAI1,TLK2,ARID1B,CTCF,SHANK3,SIN3A,EP300,PTEN,TAOK1,MBD5,SMARCA4,NSD1,EHMT1,SYNGAP1,SETD5,CTNNB1,STXBP1,SRCAP,SATB1,PPP2R5D,SLC6A1,DNMT3A
HP	Short attention span	HP:0000736	false	1.0993291570123728e-8	7.958872253280713	425	64	26	4851	CREBBP,CHD2,ADNP,DYRK1A,ANKRD11,PHF21A,RAI1,TLK2,SIN3A,EP300,PTEN,TAOK1,NAA15,PRR12,CIC,MBD5,NSD1,SYNGAP1,SETD5,GABRB3,KMT5B,SRCAP,SATB1,NLGN1,TANC2,SLC6A1
HP	Abnormal external nose morphology	HP:0010938	false	1.533360681670151e-8	7.814355677086447	927	64	37	4851	SMARCC2,ASH1L,CREBBP,TRIP12,CHD2,ADNP,KDM5B,TBL1XR1,SKI,DYRK1A,ANKRD11,TCF4,FOXG1,PHF21A,POGZ,RAI1,TLK2,ARID1B,CTCF,SHANK3,SIN3A,EP300,PTEN,MBD5,SMARCA4,NSD1,NACC1,EHMT1,SYNGAP1,SETD5,CTNNB1,STXBP1,KMT5B,SRCAP,UBR1,SLC6A1,DNMT3A
HP	Abnormality of mouth size	HP:0011337	false	2.9338655509318934e-8	7.532559792274015	406	64	25	4851	SMARCC2,NRXN1,CREBBP,KDM6B,TRIP12,CHD2,ADNP,SKI,ANKRD11,TCF4,POGZ,RAI1,TLK2,ARID1B,CTCF,SIN3A,EP300,PTEN,MBD5,SMARCA4,MYT1L,SYNGAP1,STXBP1,SRCAP,SLC6A1
HP	Neurodevelopmental abnormality	HP:0012759	false	8.205447954265211e-8	7.085897704829642	2748	64	60	4851	SMARCC2,TBR1,ASH1L,NRXN1,CREBBP,IRF2BPL,KDM6B,TRIP12,CHD2,DYNC1H1,SPAST,ADNP,KDM5B,TBL1XR1,SKI,DYRK1A,GRIN2B,ANKRD11,TCF4,FOXG1,PHF21A,BCL11A,POGZ,RAI1,TLK2,ARID1B,CTCF,SHANK3,TRAF7,SIN3A,EP300,PTEN,TAOK1,NAA15,PRR12,CIC,MBD5,SMARCA4,MYT1L,GRIA2,NSD1,NACC1,EHMT1,SYNGAP1,SETD5,CTNNB1,NLGN3,GABRB3,STXBP1,KMT5B,SRCAP,SATB1,UBR1,RORB,NLGN1,PPP2R5D,TANC2,SLC6A1,NLGN4X,DNMT3A
HP	Abnormality of refraction	HP:0000539	false	8.761333589222357e-8	7.057429783516906	633	64	30	4851	SMARCC2,ASH1L,CREBBP,ADNP,KDM5B,SKI,DYRK1A,ANKRD11,TCF4,POGZ,RAI1,TLK2,ARID1B,CTCF,SHANK3,SIN3A,EP300,PTEN,TAOK1,PRR12,MBD5,SMARCA4,NSD1,EHMT1,SETD5,CTNNB1,STXBP1,SRCAP,SATB1,PPP2R5D
HP	Hypotonia	HP:0001252	false	1.0664360904704305e-7	6.97206516589452	1755	64	49	4851	SMARCC2,TBR1,ASH1L,NRXN1,CREBBP,IRF2BPL,KDM6B,TRIP12,CHD2,DYNC1H1,ADNP,TBL1XR1,SKI,DYRK1A,GRIN2B,TCF4,FOXG1,PHF21A,POGZ,RAI1,TLK2,ARID1B,CTCF,SHANK3,TRAF7,SIN3A,EP300,PTEN,TAOK1,PRR12,CIC,MBD5,SMARCA4,MYT1L,NSD1,NACC1,EHMT1,SYNGAP1,SETD5,CTNNB1,GABRB3,STXBP1,SRCAP,SATB1,UBR1,PPP2R5D,TANC2,SLC6A1,DNMT3A
HP	Abnormality of higher mental function	HP:0011446	false	1.492669106297247e-7	6.826036455661622	2664	64	59	4851	SMARCC2,TBR1,ASH1L,NRXN1,CREBBP,IRF2BPL,KDM6B,TRIP12,CHD2,DYNC1H1,SPAST,ADNP,KDM5B,TBL1XR1,SKI,DYRK1A,GRIN2B,ANKRD11,TCF4,FOXG1,PHF21A,BCL11A,POGZ,RAI1,TLK2,ARID1B,CTCF,SHANK3,TRAF7,SIN3A,EP300,PTEN,TAOK1,NAA15,PRR12,CIC,MBD5,SMARCA4,MYT1L,GRIA2,NSD1,NACC1,EHMT1,SYNGAP1,SETD5,CTNNB1,NLGN3,GABRB3,STXBP1,KMT5B,SRCAP,SATB1,UBR1,RORB,PPP2R5D,TANC2,SLC6A1,NLGN4X,DNMT3A
HP	Hypermetropia	HP:0000540	false	1.6891580751242475e-7	6.772329706295289	265	64	20	4851	ASH1L,CREBBP,ADNP,SKI,DYRK1A,POGZ,RAI1,CTCF,SHANK3,SIN3A,EP300,TAOK1,PRR12,MBD5,NSD1,EHMT1,SETD5,CTNNB1,SRCAP,SATB1
HP	Sleep disturbance	HP:0002360	false	2.287081551987905e-7	6.640718349189983	485	64	26	4851	SMARCC2,ASH1L,CREBBP,ADNP,SKI,DYRK1A,TCF4,POGZ,RAI1,CTCF,SHANK3,TRAF7,SIN3A,EP300,PRR12,CIC,MBD5,NACC1,EHMT1,SYNGAP1,SETD5,CTNNB1,GABRB3,KMT5B,SATB1,TANC2
HP	Abnormal nasal tip morphology	HP:0000436	false	2.828051461904019e-7	6.548512691969341	339	64	22	4851	SMARCC2,ADNP,KDM5B,TBL1XR1,DYRK1A,TCF4,FOXG1,PHF21A,POGZ,TLK2,ARID1B,CTCF,SHANK3,SIN3A,MBD5,SMARCA4,NSD1,NACC1,SETD5,CTNNB1,STXBP1,SRCAP
HP	Strabismus	HP:0000486	false	3.663492494973308e-7	6.436104693819262	1083	64	38	4851	SMARCC2,ASH1L,NRXN1,CREBBP,IRF2BPL,KDM6B,TRIP12,ADNP,KDM5B,TBL1XR1,SKI,DYRK1A,ANKRD11,TCF4,PHF21A,BCL11A,POGZ,RAI1,TLK2,ARID1B,CTCF,SHANK3,SIN3A,EP300,PTEN,TAOK1,PRR12,MBD5,SMARCA4,NSD1,SYNGAP1,SETD5,CTNNB1,STXBP1,SRCAP,UBR1,PPP2R5D,DNMT3A
HP	Absent speech	HP:0001344	false	7.169932887908471e-7	6.1444849094015765	392	64	23	4851	SMARCC2,ASH1L,CREBBP,IRF2BPL,TBL1XR1,SKI,DYRK1A,GRIN2B,TCF4,FOXG1,POGZ,ARID1B,EP300,SMARCA4,GRIA2,NSD1,NACC1,SYNGAP1,STXBP1,KMT5B,SRCAP,SATB1,PPP2R5D
HP	Involuntary movements	HP:0004305	false	7.491732015046356e-7	6.125417766062972	1108	64	38	4851	TBR1,ASH1L,CREBBP,IRF2BPL,CHD2,SPAST,ADNP,SKI,DYRK1A,GRIN2B,TCF4,FOXG1,POGZ,RAI1,SHANK3,TRAF7,EP300,PTEN,TAOK1,NAA15,CIC,MBD5,GRIA2,NSD1,NACC1,EHMT1,SYNGAP1,NLGN3,GABRB3,STXBP1,KMT5B,SATB1,RORB,PPP2R5D,TANC2,SLC6A1,NLGN4X,DNMT3A
HP	Abnormal conjugate eye movement	HP:0000549	false	0.0000010481896293015746	5.97956014148458	1120	64	38	4851	SMARCC2,ASH1L,NRXN1,CREBBP,IRF2BPL,KDM6B,TRIP12,ADNP,KDM5B,TBL1XR1,SKI,DYRK1A,ANKRD11,TCF4,PHF21A,BCL11A,POGZ,RAI1,TLK2,ARID1B,CTCF,SHANK3,SIN3A,EP300,PTEN,TAOK1,PRR12,MBD5,SMARCA4,NSD1,SYNGAP1,SETD5,CTNNB1,STXBP1,SRCAP,UBR1,PPP2R5D,DNMT3A
HP	Microcephaly	HP:0000252	false	0.0000011827096979742353	5.92712184204973	1244	64	40	4851	SMARCC2,ASH1L,CREBBP,TRIP12,CHD2,DYNC1H1,ADNP,TBL1XR1,SKI,DYRK1A,GRIN2B,ANKRD11,TCF4,FOXG1,BCL11A,POGZ,RAI1,TLK2,ARID1B,CTCF,SHANK3,SIN3A,EP300,PTEN,PRR12,MBD5,SMARCA4,GRIA2,NSD1,NACC1,EHMT1,SYNGAP1,CTNNB1,STXBP1,SRCAP,SATB1,UBR1,TANC2,SLC6A1,DNMT3A
HP	Abnormality of skull size	HP:0000240	false	0.000001601764603458911	5.79540130780889	1514	64	44	4851	SMARCC2,ASH1L,CREBBP,TRIP12,CHD2,DYNC1H1,ADNP,TBL1XR1,SKI,DYRK1A,GRIN2B,ANKRD11,TCF4,FOXG1,PHF21A,BCL11A,POGZ,RAI1,TLK2,ARID1B,CTCF,SHANK3,SIN3A,EP300,PTEN,TAOK1,PRR12,MBD5,SMARCA4,GRIA2,NSD1,NACC1,EHMT1,SYNGAP1,CTNNB1,STXBP1,KMT5B,SRCAP,SATB1,UBR1,PPP2R5D,TANC2,SLC6A1,DNMT3A
HP	Decreased head circumference	HP:0040195	false	0.0000016598965809675368	5.779918969619147	1257	64	40	4851	SMARCC2,ASH1L,CREBBP,TRIP12,CHD2,DYNC1H1,ADNP,TBL1XR1,SKI,DYRK1A,GRIN2B,ANKRD11,TCF4,FOXG1,BCL11A,POGZ,RAI1,TLK2,ARID1B,CTCF,SHANK3,SIN3A,EP300,PTEN,PRR12,MBD5,SMARCA4,GRIA2,NSD1,NACC1,EHMT1,SYNGAP1,CTNNB1,STXBP1,SRCAP,SATB1,UBR1,TANC2,SLC6A1,DNMT3A
HP	Motor delay	HP:0001270	false	0.0000017506772023046254	5.756793923694646	862	64	33	4851	TBR1,CREBBP,TRIP12,DYNC1H1,KDM5B,DYRK1A,GRIN2B,TCF4,FOXG1,POGZ,RAI1,TLK2,ARID1B,SHANK3,SIN3A,EP300,PTEN,TAOK1,NAA15,PRR12,CIC,MBD5,MYT1L,NSD1,EHMT1,SYNGAP1,SETD5,CTNNB1,STXBP1,SRCAP,SATB1,PPP2R5D,TANC2
HP	Abnormal hair pattern	HP:0010720	false	0.0000024211975389992985	5.615969776193307	342	64	21	4851	SMARCC2,ASH1L,CREBBP,CHD2,ADNP,TBL1XR1,ANKRD11,TCF4,ARID1B,SIN3A,EP300,MBD5,SMARCA4,NSD1,SYNGAP1,SETD5,STXBP1,SRCAP,SATB1,UBR1,SLC6A1
HP	Abnormal muscle tone	HP:0003808	false	0.0000026839149717755544	5.571231247025257	2058	64	51	4851	SMARCC2,TBR1,ASH1L,NRXN1,CREBBP,IRF2BPL,KDM6B,TRIP12,CHD2,DYNC1H1,SPAST,ADNP,TBL1XR1,SKI,DYRK1A,GRIN2B,TCF4,FOXG1,PHF21A,POGZ,RAI1,TLK2,ARID1B,CTCF,SHANK3,TRAF7,SIN3A,EP300,PTEN,TAOK1,PRR12,CIC,MBD5,SMARCA4,MYT1L,GRIA2,NSD1,NACC1,EHMT1,SYNGAP1,SETD5,CTNNB1,GABRB3,STXBP1,SRCAP,SATB1,UBR1,PPP2R5D,TANC2,SLC6A1,DNMT3A
HP	Obsessive-compulsive behavior	HP:0000722	false	0.0000030709999694041047	5.5127201878837395	134	64	14	4851	ASH1L,CREBBP,ADNP,POGZ,TLK2,ARID1B,SIN3A,EP300,GRIA2,EHMT1,SYNGAP1,SETD5,SRCAP,NLGN1
HP	Smooth philtrum	HP:0000319	false	0.0000033201498780858735	5.478842310947633	160	64	15	4851	ASH1L,CREBBP,TRIP12,ADNP,KDM5B,TBL1XR1,DYRK1A,ANKRD11,FOXG1,RAI1,SIN3A,EP300,SETD5,CTNNB1,SATB1
HP	Impairment in personality functioning	HP:0031466	false	0.0000036040755866660543	5.443206109333446	685	64	29	4851	ASH1L,CREBBP,TRIP12,CHD2,SPAST,ADNP,DYRK1A,TCF4,FOXG1,PHF21A,POGZ,RAI1,TLK2,TRAF7,SIN3A,EP300,AP2S1,PRR12,CIC,MBD5,NSD1,EHMT1,SYNGAP1,SETD5,CTNNB1,GABRB3,SRCAP,TANC2,DNMT3A
HP	Attention deficit hyperactivity disorder	HP:0007018	false	0.000004822750442515232	5.3167052104485615	355	64	21	4851	CHD2,ADNP,DYRK1A,ANKRD11,PHF21A,RAI1,TLK2,SIN3A,TAOK1,NAA15,PRR12,CIC,NSD1,SYNGAP1,SETD5,GABRB3,KMT5B,SRCAP,NLGN1,TANC2,SLC6A1
HP	Broad nasal tip	HP:0000455	false	0.000008015217438854657	5.096084691499004	144	64	14	4851	SMARCC2,ADNP,TBL1XR1,DYRK1A,PHF21A,POGZ,TLK2,ARID1B,CTCF,SMARCA4,NSD1,NACC1,CTNNB1,SRCAP
HP	Abnormal social behavior	HP:0012433	false	0.000010109025647379046	4.995290701615613	232	64	17	4851	TBR1,CREBBP,CHD2,ADNP,GRIN2B,FOXG1,POGZ,SHANK3,EP300,MBD5,SYNGAP1,NLGN3,GABRB3,KMT5B,NLGN1,SLC6A1,NLGN4X
HP	Abnormal fear/anxiety-related behavior	HP:0100852	false	0.000012777515931199867	4.893553568887468	413	64	22	4851	ASH1L,CREBBP,TRIP12,ADNP,DYRK1A,PHF21A,POGZ,RAI1,TLK2,SIN3A,EP300,PRR12,CIC,MBD5,NSD1,EHMT1,SETD5,CTNNB1,GABRB3,SRCAP,TANC2,DNMT3A
HP	Constipation	HP:0002019	false	0.00001676623288110883	4.775564505833386	419	64	22	4851	ASH1L,NRXN1,CREBBP,ADNP,SKI,DYRK1A,TCF4,FOXG1,POGZ,RAI1,TLK2,SIN3A,EP300,TAOK1,MBD5,NSD1,SETD5,STXBP1,KMT5B,SRCAP,SATB1,TANC2
HP	Abnormal eyelid morphology	HP:0000492	false	0.000016863120654313164	4.773062052633135	1288	64	39	4851	SMARCC2,TBR1,CREBBP,KDM6B,TRIP12,DYNC1H1,ADNP,KDM5B,TBL1XR1,SKI,DYRK1A,ANKRD11,TCF4,FOXG1,PHF21A,BCL11A,POGZ,RAI1,TLK2,ARID1B,CTCF,SHANK3,TRAF7,SIN3A,EP300,PTEN,PRR12,MBD5,SMARCA4,NSD1,EHMT1,SYNGAP1,SETD5,STXBP1,KMT5B,SRCAP,SATB1,PPP2R5D,DNMT3A
HP	Wide mouth	HP:0000154	false	0.000019518633064632134	4.709550600259201	211	64	16	4851	SMARCC2,NRXN1,KDM6B,TRIP12,CHD2,ADNP,ANKRD11,TCF4,RAI1,ARID1B,MBD5,SMARCA4,MYT1L,SYNGAP1,SRCAP,SLC6A1
HP	Autism	HP:0000717	false	0.0000313405415361749	4.503893503587257	218	64	16	4851	TBR1,CREBBP,SKI,DYRK1A,ANKRD11,RAI1,SHANK3,SIN3A,EP300,PTEN,TAOK1,EHMT1,SYNGAP1,NLGN3,SATB1,NLGN4X
HP	Abnormal nasal morphology	HP:0005105	false	0.00003664292444664821	4.43600987287649	1450	64	41	4851	SMARCC2,ASH1L,CREBBP,KDM6B,TRIP12,CHD2,ADNP,KDM5B,TBL1XR1,SKI,DYRK1A,ANKRD11,TCF4,FOXG1,PHF21A,POGZ,RAI1,TLK2,ARID1B,CTCF,SHANK3,SIN3A,EP300,PTEN,TAOK1,MBD5,SMARCA4,MYT1L,NSD1,NACC1,EHMT1,SYNGAP1,SETD5,CTNNB1,STXBP1,KMT5B,SRCAP,UBR1,PPP2R5D,SLC6A1,DNMT3A
HP	Sandal gap	HP:0001852	false	0.000049284336051099665	4.307291089800113	91	64	11	4851	CREBBP,TRIP12,ADNP,RAI1,ARID1B,CTCF,EP300,MBD5,NSD1,SETD5,SATB1
HP	Abnormal morphology of the nasal alae	HP:0000429	false	0.000050417590629095716	4.297417912358313	620	64	26	4851	SMARCC2,ASH1L,CREBBP,TRIP12,CHD2,ADNP,SKI,DYRK1A,ANKRD11,TCF4,PHF21A,RAI1,ARID1B,CTCF,SIN3A,PTEN,SMARCA4,NSD1,EHMT1,SYNGAP1,SETD5,CTNNB1,SRCAP,UBR1,SLC6A1,DNMT3A
HP	Abnormality of the palpebral fissures	HP:0008050	false	0.000052187235616043955	4.282435707331059	818	64	30	4851	TBR1,CREBBP,TRIP12,DYNC1H1,ADNP,KDM5B,TBL1XR1,SKI,DYRK1A,ANKRD11,TCF4,FOXG1,BCL11A,POGZ,RAI1,TLK2,ARID1B,SIN3A,EP300,PTEN,PRR12,NSD1,EHMT1,SYNGAP1,SETD5,STXBP1,SRCAP,SATB1,PPP2R5D,DNMT3A
HP	Abnormal calvaria morphology	HP:0002683	false	0.00005950862270238404	4.225420101149698	929	64	32	4851	ASH1L,CREBBP,KDM6B,TRIP12,DYNC1H1,ADNP,KDM5B,TBL1XR1,SKI,ANKRD11,PHF21A,POGZ,RAI1,TLK2,ARID1B,CTCF,SHANK3,SIN3A,EP300,PTEN,MBD5,NSD1,EHMT1,SETD5,CTNNB1,STXBP1,SATB1,UBR1,PPP2R5D,TANC2,NLGN4X,DNMT3A
HP	Thick eyebrow	HP:0000574	false	0.00006117962682670045	4.2133931763804195	141	64	13	4851	SMARCC2,CREBBP,TBL1XR1,ANKRD11,ARID1B,CTCF,SHANK3,EP300,PRR12,MBD5,SMARCA4,SATB1,DNMT3A
HP	Intellectual disability, severe	HP:0010864	false	0.00006310460178515092	4.199938969487614	370	64	20	4851	SMARCC2,TBR1,NRXN1,DYRK1A,TCF4,FOXG1,POGZ,ARID1B,SIN3A,PTEN,MBD5,SMARCA4,NSD1,NACC1,EHMT1,SYNGAP1,STXBP1,SATB1,PPP2R5D,DNMT3A
HP	Aplasia/Hypoplasia of the cerebrum	HP:0007364	false	0.00008559372290023981	4.067558083567552	1489	64	41	4851	SMARCC2,ASH1L,CREBBP,TRIP12,CHD2,DYNC1H1,ADNP,KDM5B,TBL1XR1,SKI,DYRK1A,GRIN2B,ANKRD11,TCF4,FOXG1,BCL11A,POGZ,RAI1,TLK2,ARID1B,CTCF,SHANK3,SIN3A,EP300,PTEN,PRR12,MBD5,SMARCA4,GRIA2,NSD1,NACC1,EHMT1,SYNGAP1,CTNNB1,STXBP1,SRCAP,SATB1,UBR1,TANC2,SLC6A1,DNMT3A
HP	Abnormal ocular adnexa morphology	HP:0030669	false	0.00009124449877048793	4.039793310166191	1492	64	41	4851	SMARCC2,TBR1,ASH1L,CREBBP,KDM6B,TRIP12,DYNC1H1,ADNP,KDM5B,TBL1XR1,SKI,DYRK1A,ANKRD11,TCF4,FOXG1,PHF21A,BCL11A,POGZ,RAI1,TLK2,ARID1B,CTCF,SHANK3,TRAF7,SIN3A,EP300,PTEN,PRR12,MBD5,SMARCA4,NSD1,EHMT1,SYNGAP1,SETD5,STXBP1,KMT5B,SRCAP,SATB1,UBR1,PPP2R5D,DNMT3A
HP	Abnormality of the forehead	HP:0000290	false	0.0001146440897650358	3.9406483294956915	1125	64	35	4851	SMARCC2,ASH1L,CREBBP,KDM6B,TRIP12,CHD2,DYNC1H1,ADNP,KDM5B,TBL1XR1,SKI,DYRK1A,ANKRD11,TCF4,FOXG1,POGZ,RAI1,ARID1B,CTCF,SIN3A,EP300,PTEN,TAOK1,MBD5,SMARCA4,NSD1,SYNGAP1,SETD5,STXBP1,KMT5B,SRCAP,SATB1,PPP2R5D,SLC6A1,DNMT3A
HP	Abnormality of the ocular adnexa	HP:0032039	false	0.00013338396760548697	3.8748963683123163	1510	64	41	4851	SMARCC2,TBR1,ASH1L,CREBBP,KDM6B,TRIP12,DYNC1H1,ADNP,KDM5B,TBL1XR1,SKI,DYRK1A,ANKRD11,TCF4,FOXG1,PHF21A,BCL11A,POGZ,RAI1,TLK2,ARID1B,CTCF,SHANK3,TRAF7,SIN3A,EP300,PTEN,PRR12,MBD5,SMARCA4,NSD1,EHMT1,SYNGAP1,SETD5,STXBP1,KMT5B,SRCAP,SATB1,UBR1,PPP2R5D,DNMT3A
HP	Abnormal digit morphology	HP:0011297	false	0.0001375838630608538	3.8614325006542716	1445	64	40	4851	SMARCC2,TBR1,CREBBP,KDM6B,TRIP12,CHD2,ADNP,KDM5B,TBL1XR1,SKI,DYRK1A,ANKRD11,TCF4,PHF21A,POGZ,RAI1,TLK2,ARID1B,CTCF,SHANK3,TRAF7,SIN3A,EP300,PTEN,PRR12,CIC,MBD5,SMARCA4,NSD1,EHMT1,SYNGAP1,SETD5,CTNNB1,KMT5B,SRCAP,SATB1,UBR1,PPP2R5D,SLC6A1,DNMT3A
HP	Feeding difficulties	HP:0011968	false	0.0001518306514000307	3.818640544711114	1078	64	34	4851	SMARCC2,ASH1L,NRXN1,CREBBP,ADNP,KDM5B,TBL1XR1,SKI,DYRK1A,GRIN2B,ANKRD11,TCF4,FOXG1,POGZ,RAI1,TLK2,ARID1B,CTCF,SHANK3,TRAF7,SIN3A,EP300,TAOK1,NAA15,MBD5,SMARCA4,NSD1,NACC1,EHMT1,SYNGAP1,SETD5,CTNNB1,KMT5B,SRCAP
HP	Abnormal temper tantrums	HP:0025160	false	0.00016891037228088394	3.7723436808846333	29	64	7	4851	ADNP,TLK2,CTCF,TAOK1,CTNNB1,SRCAP,PPP2R5D
HP	Lack of peer relationships	HP:0002332	false	0.0002232929521490937	3.651124984456831	10	64	5	4851	CHD2,SYNGAP1,NLGN3,SLC6A1,NLGN4X
HP	Self-injurious behavior	HP:0100716	false	0.00023677866815131175	3.6256574266175345	187	64	14	4851	SMARCC2,CREBBP,SKI,TCF4,POGZ,RAI1,SHANK3,EP300,TAOK1,MBD5,MYT1L,GRIA2,EHMT1,CTNNB1
HP	Abnormality of the orbital region	HP:0000315	false	0.00024254334204637778	3.615210642506503	1539	64	41	4851	SMARCC2,TBR1,ASH1L,CREBBP,KDM6B,TRIP12,DYNC1H1,ADNP,KDM5B,TBL1XR1,SKI,DYRK1A,ANKRD11,TCF4,FOXG1,PHF21A,BCL11A,POGZ,RAI1,TLK2,ARID1B,CTCF,SHANK3,TRAF7,SIN3A,EP300,PTEN,PRR12,MBD5,SMARCA4,NSD1,EHMT1,SYNGAP1,SETD5,STXBP1,KMT5B,SRCAP,SATB1,UBR1,PPP2R5D,DNMT3A
HP	Anxiety	HP:0000739	false	0.00026773749169591813	3.5722908096252683	403	64	20	4851	ASH1L,TRIP12,ADNP,DYRK1A,PHF21A,POGZ,RAI1,TLK2,SIN3A,PRR12,CIC,MBD5,NSD1,EHMT1,SETD5,CTNNB1,GABRB3,SRCAP,TANC2,DNMT3A
HP	Abnormal columella morphology	HP:0009929	false	0.0002720205508804309	3.5653982842127925	84	64	10	4851	CREBBP,TRIP12,KDM5B,CTCF,EP300,MBD5,CTNNB1,KMT5B,SRCAP,DNMT3A
HP	Abnormal forebrain morphology	HP:0100547	false	0.00028208107254973916	3.5496260537346718	1980	64	47	4851	SMARCC2,TBR1,ASH1L,CREBBP,IRF2BPL,TRIP12,CHD2,DYNC1H1,ADNP,KDM5B,TBL1XR1,SKI,DYRK1A,GRIN2B,ANKRD11,TCF4,FOXG1,BCL11A,POGZ,RAI1,TLK2,ARID1B,CTCF,SHANK3,TRAF7,SIN3A,EP300,PTEN,PRR12,MBD5,SMARCA4,MYT1L,GRIA2,NSD1,NACC1,EHMT1,SYNGAP1,SETD5,CTNNB1,STXBP1,SRCAP,SATB1,UBR1,PPP2R5D,TANC2,SLC6A1,DNMT3A
HP	Abnormal facial shape	HP:0001999	false	0.0003370449861343899	3.472312129021744	1053	64	33	4851	SMARCC2,TBR1,CREBBP,KDM6B,CHD2,ADNP,KDM5B,TBL1XR1,DYRK1A,ANKRD11,TCF4,PHF21A,POGZ,RAI1,TLK2,ARID1B,CTCF,TRAF7,SIN3A,EP300,PTEN,TAOK1,MBD5,SMARCA4,NSD1,EHMT1,SYNGAP1,CTNNB1,STXBP1,SRCAP,PPP2R5D,SLC6A1,DNMT3A
HP	Brain imaging abnormality	HP:0410263	false	0.0003447419636243339	3.462505848993406	135	64	12	4851	CREBBP,CHD2,TBL1XR1,DYRK1A,RAI1,TRAF7,SIN3A,EP300,NSD1,EHMT1,SYNGAP1,SLC6A1
HP	Joint laxity	HP:0001388	false	0.0003630457151914099	3.4400386845911486	259	64	16	4851	SMARCC2,TBR1,CREBBP,ADNP,TBL1XR1,SKI,POGZ,RAI1,ARID1B,SIN3A,EP300,PTEN,SMARCA4,NSD1,SRCAP,UBR1
HP	Abnormal muscle physiology	HP:0011804	false	0.00036655009477407443	3.435866663868024	2404	64	52	4851	SMARCC2,TBR1,ASH1L,NRXN1,CREBBP,IRF2BPL,KDM6B,TRIP12,CHD2,DYNC1H1,SPAST,ADNP,TBL1XR1,SKI,DYRK1A,GRIN2B,TCF4,FOXG1,PHF21A,POGZ,RAI1,TLK2,ARID1B,CTCF,SHANK3,TRAF7,SIN3A,EP300,AP2S1,PTEN,TAOK1,PRR12,CIC,MBD5,SMARCA4,MYT1L,GRIA2,NSD1,NACC1,EHMT1,SYNGAP1,SETD5,CTNNB1,GABRB3,STXBP1,SRCAP,SATB1,UBR1,PPP2R5D,TANC2,SLC6A1,DNMT3A
HP	Slanting of the palpebral fissure	HP:0200006	false	0.0003812389864871033	3.4188026936831006	683	64	26	4851	TBR1,CREBBP,TRIP12,DYNC1H1,ADNP,KDM5B,SKI,DYRK1A,ANKRD11,TCF4,FOXG1,BCL11A,POGZ,RAI1,TLK2,ARID1B,SIN3A,EP300,PTEN,PRR12,NSD1,EHMT1,SYNGAP1,SETD5,SATB1,PPP2R5D
HP	Congenital abnormal hair pattern	HP:0011361	false	0.0003924083059958327	3.406261808606106	296	64	17	4851	SMARCC2,ASH1L,CREBBP,ADNP,TBL1XR1,ANKRD11,TCF4,ARID1B,SIN3A,EP300,MBD5,SMARCA4,NSD1,SETD5,SRCAP,SATB1,UBR1
HP	Long philtrum	HP:0000343	false	0.0004650661076774115	3.3324853091339546	376	64	19	4851	CREBBP,TRIP12,CHD2,ADNP,SKI,ANKRD11,RAI1,ARID1B,CTCF,SHANK3,SIN3A,PTEN,NSD1,SYNGAP1,SETD5,CTNNB1,SRCAP,PPP2R5D,SLC6A1
HP	Aplasia/Hypoplasia involving the central nervous system	HP:0002977	false	0.00046707813726562096	3.330610460451699	1783	64	44	4851	SMARCC2,ASH1L,CREBBP,IRF2BPL,TRIP12,CHD2,DYNC1H1,ADNP,KDM5B,TBL1XR1,SKI,DYRK1A,GRIN2B,ANKRD11,TCF4,FOXG1,BCL11A,POGZ,RAI1,TLK2,ARID1B,CTCF,SHANK3,TRAF7,SIN3A,EP300,PTEN,PRR12,MBD5,SMARCA4,MYT1L,GRIA2,NSD1,NACC1,EHMT1,SYNGAP1,CTNNB1,STXBP1,SRCAP,SATB1,UBR1,TANC2,SLC6A1,DNMT3A
HP	Cryptorchidism	HP:0000028	false	0.0004681729172966723	3.3295937128282067	740	64	27	4851	SMARCC2,ASH1L,CREBBP,KDM6B,ADNP,KDM5B,TBL1XR1,SKI,DYRK1A,GRIN2B,ANKRD11,TCF4,ARID1B,CTCF,SIN3A,EP300,MBD5,SMARCA4,GRIA2,NSD1,EHMT1,SETD5,STXBP1,KMT5B,SRCAP,UBR1,DNMT3A
HP	Abnormality of the chin	HP:0000306	false	0.0005060029036497759	3.2958469909952663	378	64	19	4851	KDM6B,TRIP12,SKI,DYRK1A,ANKRD11,FOXG1,POGZ,RAI1,TLK2,ARID1B,SHANK3,SIN3A,PTEN,MBD5,NSD1,EHMT1,STXBP1,SRCAP,DNMT3A
HP	Downslanted palpebral fissures	HP:0000494	false	0.0005271416651636749	3.2780726558860818	462	64	21	4851	TBR1,CREBBP,DYNC1H1,ADNP,KDM5B,SKI,ANKRD11,FOXG1,BCL11A,POGZ,RAI1,ARID1B,SIN3A,EP300,PTEN,PRR12,NSD1,SYNGAP1,SETD5,SATB1,PPP2R5D
HP	Abnormality of the nose	HP:0000366	false	0.0005736517437241626	3.2413516819561	1722	64	43	4851	SMARCC2,ASH1L,CREBBP,KDM6B,TRIP12,CHD2,ADNP,KDM5B,TBL1XR1,SKI,DYRK1A,GRIN2B,ANKRD11,TCF4,FOXG1,PHF21A,POGZ,RAI1,TLK2,ARID1B,CTCF,SHANK3,TRAF7,SIN3A,EP300,PTEN,TAOK1,MBD5,SMARCA4,MYT1L,NSD1,NACC1,EHMT1,SYNGAP1,SETD5,CTNNB1,STXBP1,KMT5B,SRCAP,UBR1,PPP2R5D,SLC6A1,DNMT3A
HP	Short nose	HP:0003196	false	0.0005787557757746122	3.2375046618495387	304	64	17	4851	SMARCC2,CREBBP,TRIP12,ADNP,TBL1XR1,DYRK1A,FOXG1,RAI1,ARID1B,CTCF,SIN3A,PTEN,MBD5,SMARCA4,EHMT1,UBR1,PPP2R5D
HP	Abnormality of limb bone morphology	HP:0002813	false	0.0006143702386427622	3.21156983058442	1655	64	42	4851	SMARCC2,TBR1,CREBBP,KDM6B,TRIP12,CHD2,DYNC1H1,ADNP,KDM5B,TBL1XR1,SKI,DYRK1A,ANKRD11,TCF4,PHF21A,POGZ,RAI1,TLK2,ARID1B,CTCF,SHANK3,TRAF7,SIN3A,EP300,PTEN,PRR12,CIC,MBD5,SMARCA4,NSD1,EHMT1,SYNGAP1,SETD5,CTNNB1,STXBP1,KMT5B,SRCAP,SATB1,UBR1,PPP2R5D,SLC6A1,DNMT3A
HP	Abnormality of limb bone	HP:0040068	false	0.0006143702386427622	3.21156983058442	1655	64	42	4851	SMARCC2,TBR1,CREBBP,KDM6B,TRIP12,CHD2,DYNC1H1,ADNP,KDM5B,TBL1XR1,SKI,DYRK1A,ANKRD11,TCF4,PHF21A,POGZ,RAI1,TLK2,ARID1B,CTCF,SHANK3,TRAF7,SIN3A,EP300,PTEN,PRR12,CIC,MBD5,SMARCA4,NSD1,EHMT1,SYNGAP1,SETD5,CTNNB1,STXBP1,KMT5B,SRCAP,SATB1,UBR1,PPP2R5D,SLC6A1,DNMT3A
HP	Abnormal lower lip morphology	HP:0000178	false	0.0006331355195830093	3.198503321407946	235	64	15	4851	SMARCC2,CHD2,ADNP,TBL1XR1,DYRK1A,FOXG1,BCL11A,ARID1B,SIN3A,MBD5,SMARCA4,EHMT1,SYNGAP1,SRCAP,SLC6A1
HP	Abnormal cerebral morphology	HP:0002060	false	0.0006434939584174721	3.191455526208345	1949	64	46	4851	SMARCC2,TBR1,ASH1L,CREBBP,IRF2BPL,TRIP12,CHD2,DYNC1H1,ADNP,KDM5B,TBL1XR1,SKI,DYRK1A,GRIN2B,ANKRD11,TCF4,FOXG1,BCL11A,POGZ,RAI1,TLK2,ARID1B,CTCF,SHANK3,TRAF7,SIN3A,EP300,PTEN,PRR12,MBD5,SMARCA4,MYT1L,GRIA2,NSD1,NACC1,EHMT1,SYNGAP1,CTNNB1,STXBP1,SRCAP,SATB1,UBR1,PPP2R5D,TANC2,SLC6A1,DNMT3A
HP	Deeply set eye	HP:0000490	false	0.0007900962236324842	3.1023200139655005	239	64	15	4851	ASH1L,CREBBP,TBL1XR1,SKI,DYRK1A,TCF4,RAI1,CTCF,SHANK3,SIN3A,EP300,PRR12,SYNGAP1,SRCAP,PPP2R5D
HP	Abnormal pinna morphology	HP:0000377	false	0.000838617278818702	3.0764361936635396	1212	64	35	4851	TBR1,ASH1L,CREBBP,KDM6B,TRIP12,ADNP,KDM5B,TBL1XR1,SKI,DYRK1A,ANKRD11,TCF4,FOXG1,BCL11A,POGZ,RAI1,TLK2,ARID1B,CTCF,SHANK3,TRAF7,SIN3A,EP300,PTEN,TAOK1,PRR12,MBD5,NSD1,EHMT1,SYNGAP1,SETD5,STXBP1,SRCAP,SATB1,PPP2R5D
HP	Prominent fingertip pads	HP:0001212	false	0.0008402459669853209	3.075593563381215	36	64	7	4851	CREBBP,TBL1XR1,TCF4,ARID1B,CTCF,EP300,PRR12
HP	Generalized non-motor (absence) seizure	HP:0002121	false	0.0008847654317497899	3.053171853821464	147	64	12	4851	CHD2,DYRK1A,PTEN,CIC,MYT1L,NSD1,EHMT1,SYNGAP1,GABRB3,SATB1,RORB,SLC6A1
HP	Dialeptic seizure	HP:0011146	false	0.0008974226977277096	3.047002950433392	208	64	14	4851	CHD2,DYRK1A,GRIN2B,POGZ,PTEN,CIC,MYT1L,NSD1,EHMT1,SYNGAP1,GABRB3,SATB1,RORB,SLC6A1
