# Supplementary material for: A network-based method for associating genes with autism spectrum disorder
Source: Front Bioinform. 2024 Mar 8;4:1295600. doi: 10.3389/fbinf.2024.1295600 (PMC10960359; doi:10.3389/fbinf.2024.1295600)
Supplement: Supplementary file 2 [file DataSheet2.CSV]

gene_symbol	CV1	CV2	CV3	CV4	CV5	OurClassifierScore	SFARI_score
A1BG	0.07	0.06	0.04	0.12	0.01	0.06	0
A2M	0.15	0.23	0.16	0.21	0.24	0.198	0
NAT1	0.02	0.09	0.05	0.04	0	0.04	0
NAT2	0.07	0.11	0.07	0.05	0.03	0.066	0
SERPINA3	0.33	0.21	0.24	0.39	0.18	0.27	0
AADAC	0.25	0.14	0.22	0.22	0.24	0.214	0
AAMP	0.19	0.28	0.15	0.24	0.19	0.21	0
AANAT	0.23	0.18	0.27	0.16	0.18	0.204	0
AARS1	0.46	0.42	0.56	0.64	0.45	0.506	0
ABAT	0.13	0.46	0.12	0.23	0.28	0.244	3
ABCA1	0.38	0.36	0.5	0.41	0.55	0.44	0
ABCA2	0.14	0.14	0.16	0.2	0.14	0.156	0
ABCA3	0.73	0.74	0.63	0.64	0.57	0.662	0
ABCB7	0.17	0.17	0.12	0.1	0.14	0.14	0
ABCF1	0.5	0.42	0.46	0.58	0.45	0.482	0
ABCA4	0.17	0.17	0.16	0.2	0.25	0.19	0
ABL1	0.58	0.75	0.72	0.76	0.64	0.69	0
ABL2	0.29	0.32	0.45	0.36	0.31	0.346	0
ABO	0.16	0.21	0.16	0.12	0.15	0.16	0
ABR	0.67	0.76	0.72	0.68	0.75	0.716	0
ACAA1	0.04	0.09	0.05	0.03	0.01	0.044	0
ACACA	0.73	0.78	0.9	0.85	0.92	0.836	0
ACACB	0.48	0.47	0.45	0.47	0.35	0.444	0
ACADL	0.05	0.04	0.02	0.08	0.03	0.044	0
ACADM	0.14	0.28	0.21	0.15	0.32	0.22	0
ACADS	0.2	0.2	0.27	0.18	0.21	0.212	0
ACADSB	0.1	0.17	0.06	0.22	0.26	0.162	0
ACADVL	0.11	0.15	0.08	0.09	0.13	0.112	0
ACAT1	0.18	0.19	0.13	0.24	0.13	0.174	0
ACAT2	0.18	0.38	0.27	0.3	0.35	0.296	0
ASIC2	0.44	0.76	0.72	0.61	0.66	0.638	0
ASIC1	0.14	0.38	0.23	0.25	0.17	0.234	0
ACHE	0.63	0.55	0.48	0.65	0.51	0.564	2
ACLY	0.56	0.72	0.71	0.63	0.62	0.648	0
ACO1	0.13	0.19	0.17	0.24	0.14	0.174	0
ACR	0.22	0.22	0.17	0.26	0.21	0.216	0
ACO2	0.12	0.24	0.28	0.23	0.2	0.214	0
ACOX1	0.31	0.29	0.32	0.46	0.27	0.33	0
ACP1	0.4	0.3	0.24	0.3	0.27	0.302	0
ACP2	0.3	0.12	0.09	0.08	0.06	0.13	0
ACP5	0.07	0.02	0.07	0.1	0.02	0.056	0
ACP3	0.2	0.13	0.15	0.15	0.13	0.152	0
ACRV1	0.53	0.35	0.29	0.35	0.39	0.382	0
ACTA1	0.33	0.39	0.52	0.58	0.62	0.488	0
ACTA2	0.19	0.3	0.2	0.19	0.25	0.226	0
ACTB	0.11	0.73	0.77	0.76	0.78	0.63	1
ACTC1	0.23	0.32	0.32	0.15	0.3	0.264	0
ACTG1	0.27	0.53	0.52	0.53	0.51	0.472	0
ACTG2	0.39	0.4	0.34	0.29	0.3	0.344	0
ACTN4	0.09	0.3	0.38	0.3	0.34	0.282	3
ACTL6A	0.37	0.25	0.27	0.21	0.29	0.278	0
ACTN1	0.23	0.51	0.39	0.57	0.37	0.414	0
ACTN2	0.54	0.69	0.61	0.56	0.78	0.636	0
ACTN3	0.1	0.21	0.23	0.18	0.36	0.216	0
ACVR1	0.24	0.24	0.19	0.18	0.14	0.198	0
ACVR1B	0.63	0.63	0.58	0.5	0.6	0.588	0
ACVR2A	0.16	0.22	0.3	0.28	0.3	0.252	0
ACVR2B	0.46	0.66	0.47	0.45	0.39	0.486	0
ACVRL1	0.1	0.07	0.08	0.1	0.08	0.086	0
ACY1	0.04	0.07	0.04	0.03	0.05	0.046	0
ACYP1	0.11	0.14	0.17	0.09	0.08	0.118	0
ACYP2	0.1	0.14	0.06	0.07	0.08	0.09	0
ADA	0.13	0.1	0.13	0.13	0.06	0.11	2
ADAM8	0.35	0.29	0.27	0.2	0.39	0.3	0
ADAM10	0.66	0.68	0.53	0.65	0.6	0.624	0
ADAR	0.37	0.36	0.29	0.35	0.27	0.328	0
ADARB1	0.35	0.43	0.37	0.34	0.41	0.38	0
ADARB2	0.14	0.18	0.21	0.16	0.18	0.174	0
ADCY1	0.67	0.51	0.77	0.59	0.55	0.618	0
ADCY2	0.48	0.61	0.57	0.61	0.6	0.574	0
ADCY3	0.66	0.51	0.65	0.62	0.58	0.604	2
ADCY5	0.85	0.73	0.81	0.78	0.81	0.796	3
ADCY6	0.71	0.59	0.58	0.54	0.61	0.606	0
ADCY7	0.4	0.51	0.25	0.3	0.4	0.372	0
ADCY8	0.32	0.57	0.49	0.53	0.6	0.502	0
ADCY9	0.51	0.29	0.38	0.34	0.34	0.372	0
ADCYAP1	0.11	0.08	0.11	0.18	0.1	0.116	0
ADCYAP1R1	0.57	0.67	0.73	0.6	0.57	0.628	0
ADD1	0.59	0.62	0.61	0.63	0.65	0.62	0
ADD2	0.66	0.59	0.63	0.58	0.5	0.592	0
ADD3	0.6	0.72	0.57	0.53	0.53	0.59	0
PLIN2	0.23	0.29	0.28	0.17	0.3	0.254	0
ADH1A	0.11	0.05	0.08	0.06	0.03	0.066	0
ADH1B	0.22	0.18	0.16	0.12	0.07	0.15	0
ADH1C	0.29	0.41	0.31	0.36	0.27	0.328	0
ADH4	0.12	0.14	0.14	0.15	0.14	0.138	0
ADH5	0.16	0.18	0.16	0.09	0.19	0.156	0
ADH6	0.22	0.21	0.36	0.34	0.37	0.3	0
ADH7	0.23	0.15	0.09	0.08	0.09	0.128	0
ADK	0.08	0.11	0.08	0.13	0.03	0.086	3
ADM	0.26	0.24	0.21	0.23	0.32	0.252	0
ADORA1	0.24	0.25	0.21	0.31	0.19	0.24	0
ADORA2A	0.32	0.33	0.32	0.46	0.31	0.348	3
ADORA2B	0.28	0.25	0.16	0.21	0.12	0.204	0
ADORA3	0.22	0.15	0.22	0.25	0.26	0.22	3
ADPRH	0.39	0.32	0.27	0.38	0.34	0.34	0
PARP1	0.56	0.75	0.73	0.59	0.71	0.668	0
PARP4	0.26	0.26	0.29	0.22	0.18	0.242	0
ADRA1D	0.34	0.31	0.5	0.45	0.58	0.436	0
ADRA1B	0.56	0.52	0.53	0.5	0.58	0.538	0
ADRA1A	0.36	0.31	0.35	0.35	0.27	0.328	0
ADRA2A	0.76	0.69	0.75	0.82	0.82	0.768	0
ADRA2B	0.52	0.37	0.52	0.45	0.39	0.45	0
ADRA2C	0.53	0.49	0.54	0.48	0.4	0.488	0
ADRB1	0.4	0.59	0.52	0.59	0.59	0.538	0
ADRB2	0.26	0.31	0.39	0.48	0.31	0.35	3
ADRB3	0.1	0.13	0.09	0.15	0.07	0.108	0
GRK2	0.09	0.11	0.15	0.22	0.14	0.142	0
GRK3	0.62	0.4	0.5	0.4	0.36	0.456	0
ADSL	0.41	0.79	0.78	0.79	0.82	0.718	1
ADSS2	0.56	0.77	0.7	0.69	0.73	0.69	3
AP2A1	0.83	0.94	0.8	0.86	0.89	0.864	0
AP2A2	0.85	0.86	0.91	0.88	0.89	0.878	0
AP1B1	0.43	0.68	0.56	0.63	0.51	0.562	0
AP2B1	0.88	0.89	0.87	0.84	0.89	0.874	0
AP1G1	0.87	0.79	0.79	0.85	0.77	0.814	0
AEBP1	0.15	0.18	0.14	0.17	0.2	0.168	0
TLE5	0.34	0.3	0.25	0.19	0.24	0.264	0
AFD1	0.52	0.36	0.4	0.53	0.33	0.428	0
AFG3L1P	0.25	0.38	0.47	0.48	0.3	0.376	0
AFM	0.11	0.1	0.1	0.09	0.09	0.098	0
AFP	0.66	0.69	0.61	0.68	0.75	0.678	0
AGA	0.08	0.19	0.09	0.1	0.07	0.106	0
ACAN	0.02	0.03	0.09	0.08	0.05	0.054	0
AGER	0.02	0.13	0.1	0.15	0.04	0.088	0
AGL	0.33	0.32	0.34	0.43	0.37	0.358	0
AGRP	0.23	0.07	0.12	0.1	0.13	0.13	0
JAG1	0.38	0.43	0.28	0.36	0.38	0.366	0
AGT	0.15	0.03	0.11	0.15	0.06	0.1	0
AGTR1	0.16	0.11	0.12	0.11	0.06	0.112	0
AGTR2	0.11	0.06	0.16	0.13	0.09	0.11	3
APLNR	0.17	0.11	0.1	0.16	0.16	0.14	0
AGXT	0.18	0.09	0.1	0.07	0.19	0.126	0
NR0B1	0.32	0.15	0.2	0.12	0.19	0.196	0
AHCY	0.11	0.16	0.15	0.21	0.12	0.15	0
AHR	0.42	0.45	0.35	0.39	0.44	0.41	0
AHSG	0.24	0.13	0.16	0.13	0.19	0.17	0
AIF1	0.09	0.08	0.09	0.14	0.09	0.098	0
CRYBG1	0.19	0.29	0.21	0.21	0.22	0.224	0
AK1	0.25	0.21	0.25	0.24	0.39	0.268	0
AK2	0.28	0.29	0.26	0.36	0.38	0.314	0
AK4	0.1	0.13	0.08	0.12	0.14	0.114	0
AKT1	0.22	0.39	0.49	0.52	0.58	0.44	0
AKT2	0.37	0.36	0.4	0.27	0.5	0.38	0
ALAD	0.17	0.08	0.07	0.14	0.06	0.104	0
ALAS1	0.12	0.2	0.09	0.13	0.09	0.126	0
ALAS2	0.13	0.11	0.12	0.13	0.15	0.128	0
ALB	0.34	0.36	0.32	0.48	0.49	0.398	0
ALCAM	0.08	0.16	0.19	0.12	0.09	0.128	0
ABCD1	0.05	0.12	0.1	0.18	0.13	0.116	0
ALDH1A1	0.31	0.19	0.22	0.26	0.2	0.236	0
ALDH2	0.14	0.15	0.13	0.1	0.06	0.116	0
ALDH3A1	0.05	0.08	0.04	0.03	0.04	0.048	0
ALDH1B1	0.13	0.39	0.16	0.21	0.21	0.22	0
ALDH1A3	0.09	0.24	0.18	0.16	0.13	0.16	0
ALDH3B1	0.48	0.27	0.25	0.28	0.31	0.318	0
ALDH3B2	0.13	0.05	0.13	0.15	0.09	0.11	0
ALDH9A1	0.28	0.19	0.18	0.14	0.23	0.204	0
ALDH3A2	0.18	0.1	0.13	0.23	0.29	0.186	0
ABCD2	0.12	0.1	0.13	0.15	0.1	0.12	0
ALDOA	0.1	0.15	0.17	0.22	0.09	0.146	0
ALDOB	0.09	0.14	0.15	0.16	0.11	0.13	0
ALDOC	0.18	0.23	0.16	0.1	0.05	0.144	0
AKR1B1	0.06	0.1	0.07	0.06	0.07	0.072	0
ALK	0.16	0.18	0.34	0.23	0.2	0.222	0
ALOX12	0.16	0.11	0.08	0.1	0.13	0.116	0
ALOX5	0.13	0.2	0.17	0.31	0.15	0.192	0
ALOX5AP	0.13	0.07	0.04	0.16	0.09	0.098	0
ALOX12B	0.21	0.16	0.22	0.23	0.28	0.22	0
ALOX12P2	0.37	0.44	0.35	0.39	0.36	0.382	0
ALOX15	0.3	0.33	0.27	0.21	0.13	0.248	0
ALOX15B	0.19	0.14	0.14	0.17	0.24	0.176	0
ALPI	0.07	0.06	0.16	0.11	0.06	0.092	0
ALPL	0.2	0.23	0.3	0.3	0.2	0.246	0
ALPP	0.27	0.23	0.19	0.15	0.19	0.206	0
ALPG	0.05	0.06	0.1	0.08	0.1	0.078	0
ALX3	0.32	0.11	0.14	0.21	0.2	0.196	0
AMBN	0.15	0.17	0.17	0.19	0.15	0.166	0
AMBP	0.34	0.27	0.43	0.44	0.37	0.37	0
AMD1	0.09	0.11	0.09	0.14	0.13	0.112	0
AMELX	0.08	0.1	0.07	0.07	0.07	0.078	0
AMFR	0.07	0.07	0.08	0.21	0.18	0.122	0
AMH	0.11	0.1	0.11	0.18	0.1	0.12	0
AMHR2	0.45	0.55	0.33	0.35	0.54	0.444	0
AMPD1	0.55	0.45	0.42	0.49	0.52	0.486	2
AMPD2	0.44	0.64	0.57	0.64	0.55	0.568	0
AMPD3	0.22	0.15	0.27	0.15	0.28	0.214	0
AMPH	0.67	0.76	0.73	0.76	0.74	0.732	0
BIN1	0.34	0.38	0.44	0.45	0.46	0.414	0
AMT	0.04	0.15	0.08	0.09	0.05	0.082	2
AMY1A	0.12	0.12	0.19	0.12	0.06	0.122	0
AMY1B	0.07	0.07	0.11	0.07	0	0.064	0
AMY1C	0.22	0.19	0.17	0.29	0.18	0.21	0
AMY2A	0.02	0.06	0	0.05	0.07	0.04	0
AMY2B	0.33	0.29	0.29	0.34	0.36	0.322	0
ANG	0.1	0.09	0.18	0.16	0.11	0.128	0
ANGPT1	0.61	0.52	0.61	0.64	0.48	0.572	0
ANGPT2	0.73	0.67	0.63	0.76	0.68	0.694	0
ANK1	0.37	0.43	0.42	0.41	0.52	0.43	0
ANK2	0.99	0.98	0.98	1	1	0.99	1
ANK3	0.79	0.91	0.97	0.97	0.92	0.912	1
ANPEP	0.04	0.04	0.05	0.01	0.01	0.03	0
SLC25A4	0.05	0.14	0.21	0.1	0.12	0.124	0
SLC25A5	0.06	0.08	0.1	0.1	0.12	0.092	0
SLC25A6	0.43	0.63	0.49	0.51	0.5	0.512	0
ANXA1	0.49	0.44	0.48	0.58	0.48	0.494	2
ANXA2	0.19	0.18	0.31	0.23	0.24	0.23	0
ANXA2P2	0.46	0.47	0.55	0.32	0.48	0.456	0
ANXA3	0.07	0.04	0.07	0.08	0.05	0.062	0
ANXA4	0.1	0.15	0.24	0.17	0.13	0.158	0
ANXA5	0.1	0.13	0.14	0.11	0.06	0.108	0
ANXA6	0.14	0.12	0.16	0.22	0.16	0.16	0
ANXA7	0.12	0.2	0.21	0.13	0.18	0.168	0
ANXA11	0	0.06	0	0.01	0.03	0.02	0
ANXA13	0.31	0.4	0.38	0.34	0.34	0.354	0
AOAH	0.65	0.7	0.73	0.78	0.86	0.744	0
AOC2	0.11	0.11	0.06	0.1	0.11	0.098	0
AOX1	0.35	0.19	0.24	0.16	0.28	0.244	0
APAF1	0.22	0.33	0.19	0.34	0.32	0.28	0
NUDT2	0.29	0.22	0.34	0.15	0.26	0.252	0
APOF	0.06	0.06	0.06	0.05	0.04	0.054	0
APBA1	0.59	0.63	0.49	0.62	0.62	0.59	0
APBA2	0.66	0.8	0.64	0.63	0.7	0.686	3
APBB1	0.77	0.6	0.79	0.86	0.82	0.768	2
APBB2	0.18	0.28	0.34	0.47	0.34	0.322	0
APC	0.41	0.61	0.57	0.62	0.69	0.58	0
APCS	0.13	0.14	0.22	0.13	0.1	0.144	0
AIRE	0.25	0.37	0.38	0.14	0.27	0.282	0
APEH	0.15	0.1	0.1	0.14	0.14	0.126	0
APEX1	0.29	0.24	0.36	0.32	0.26	0.294	0
BIRC2	0.14	0.1	0.14	0.15	0.09	0.124	0
BIRC3	0.57	0.54	0.6	0.56	0.55	0.564	0
XIAP	0.81	0.87	0.79	0.76	0.86	0.818	0
BIRC5	0.11	0.13	0.12	0.12	0.1	0.116	0
APLP1	0.44	0.49	0.4	0.37	0.67	0.474	0
APLP2	0.84	0.81	0.7	0.82	0.85	0.804	0
APOA1	0.03	0.08	0.04	0.05	0.01	0.042	0
APOA2	0.06	0.06	0	0.08	0.02	0.044	0
APOA4	0.22	0.18	0.23	0.29	0.14	0.212	0
APOB	0.06	0.11	0.17	0.32	0.19	0.17	0
APOBEC1	0.07	0.01	0.03	0.1	0.04	0.05	0
APOC1	0.14	0.1	0.12	0.2	0.1	0.132	0
AQP8	0.05	0.07	0.09	0.16	0.1	0.094	0
APOC2	0.07	0.19	0.2	0.14	0.07	0.134	0
APOC3	0.09	0.02	0.08	0.04	0.05	0.056	0
APOC4	0.09	0.1	0.11	0.13	0.11	0.108	0
APOD	0.25	0.25	0.21	0.2	0.44	0.27	0
APOE	0.05	0.14	0.12	0.13	0.12	0.112	0
APOH	0.17	0.06	0.09	0.11	0.07	0.1	0
APP	0.6	0.79	0.64	0.75	0.84	0.724	0
APRT	0.05	0.09	0.09	0.03	0.06	0.064	0
KLK3	0.04	0.04	0.1	0.06	0.04	0.056	0
FAS	0.18	0.22	0.28	0.31	0.16	0.23	0
FASLG	0.07	0.12	0.12	0.08	0.07	0.092	0
SHROOM2	0.39	0.72	0.55	0.51	0.5	0.534	0
AQP1	0.17	0.11	0.23	0.08	0.2	0.158	0
AQP2	0.09	0.05	0.14	0.18	0.08	0.108	0
AQP3	0.03	0.05	0.05	0.02	0.04	0.038	0
AQP4	0.02	0.11	0.1	0.09	0.04	0.072	0
AQP5	0.12	0.05	0.06	0.1	0.06	0.078	0
AQP6	0.24	0.15	0.07	0.22	0.29	0.194	0
AQP7	0.09	0.09	0.03	0.07	0.04	0.064	0
AQP9	0.14	0.11	0.04	0.07	0.02	0.076	0
AR	0.53	0.44	0.34	0.28	0.44	0.406	3
ARAF	0.12	0.31	0.23	0.14	0.18	0.196	0
ARCN1	0.52	0.45	0.44	0.61	0.46	0.496	0
TRIM23	0.91	0.99	0.96	0.98	1	0.968	1
AREG	0.05	0.09	0.06	0.04	0.05	0.058	0
ARF1	0.21	0.12	0.11	0.22	0.21	0.174	0
ARF3	0.16	0.14	0.18	0.11	0.09	0.136	0
ARF4	0.13	0.24	0.14	0.11	0.07	0.138	0
ARL4D	0.35	0.26	0.3	0.28	0.25	0.288	0
ARF5	0.06	0.1	0.11	0.1	0.14	0.102	0
ARF6	0.37	0.46	0.29	0.32	0.37	0.362	0
ARG1	0.11	0.26	0.14	0.08	0.09	0.136	0
ARG2	0.32	0.37	0.22	0.29	0.22	0.284	0
RHOA	0.48	0.44	0.29	0.36	0.56	0.426	0
RHOB	0.58	0.62	0.39	0.48	0.64	0.542	0
RHOC	0.58	0.42	0.74	0.57	0.61	0.584	0
RND3	0.1	0.1	0.12	0.15	0.11	0.116	0
RHOG	0.26	0.36	0.22	0.24	0.29	0.274	0
ARHGAP1	0.07	0.12	0.06	0.18	0.12	0.11	0
ARHGAP4	0.26	0.26	0.3	0.18	0.35	0.27	0
ARHGAP5	0.4	0.27	0.33	0.4	0.38	0.356	3
ARHGAP6	0.32	0.26	0.34	0.24	0.37	0.306	0
ARHGDIA	0.3	0.27	0.33	0.34	0.38	0.324	0
ARHGDIB	0.23	0.32	0.26	0.46	0.35	0.324	0
ARHGDIG	0.08	0.08	0.07	0.07	0.1	0.08	0
RHOH	0.12	0.1	0.1	0.06	0.1	0.096	0
ARL1	0.35	0.23	0.32	0.34	0.32	0.312	0
PHOX2A	0.43	0.45	0.45	0.46	0.42	0.442	0
ARL2	0.37	0.22	0.24	0.29	0.2	0.264	0
ARL3	0.09	0.09	0.04	0.04	0.08	0.068	0
ARNT	0.22	0.25	0.4	0.25	0.34	0.292	0
ARNTL	0.51	0.47	0.52	0.48	0.48	0.492	0
ARR3	0.08	0.05	0.09	0.08	0.05	0.07	0
ARRB1	0.36	0.7	0.48	0.43	0.45	0.484	0
ARRB2	0.2	0.28	0.28	0.38	0.4	0.308	0
ARSA	0.35	0.22	0.24	0.18	0.17	0.232	0
ARSB	0.38	0.29	0.38	0.4	0.27	0.344	0
STS	0.28	0.2	0.16	0.42	0.28	0.268	0
ARSL	0.2	0.17	0.14	0.29	0.16	0.192	0
ARSF	0.2	0.08	0.2	0.11	0.1	0.138	0
ART1	0.3	0.4	0.27	0.36	0.39	0.344	0
ART3	0.02	0	0.05	0.04	0	0.022	0
ART4	0.06	0.06	0.03	0.1	0.02	0.054	0
ARVCF	0.74	0.67	0.69	0.65	0.7	0.69	0
ASAH1	0.26	0.23	0.19	0.28	0.15	0.222	0
ASCL1	0.52	0.61	0.59	0.58	0.48	0.556	0
ASCL2	0.47	0.54	0.53	0.49	0.56	0.518	0
ASGR1	0.24	0.32	0.14	0.22	0.24	0.232	0
ASGR2	0.09	0.06	0.06	0.12	0.1	0.086	0
ASL	0.35	0.12	0.18	0.31	0.2	0.232	0
GET3	0.04	0.1	0.07	0.09	0.08	0.076	0
ASNS	0.18	0.28	0.23	0.35	0.15	0.238	0
ASPA	0.14	0.07	0.06	0.08	0.07	0.084	0
ASPH	0.22	0.18	0.2	0.2	0.21	0.202	0
ASS1	0.12	0.22	0.22	0.1	0.09	0.15	0
ASTN1	0.6	0.61	0.5	0.45	0.41	0.514	0
SERPINC1	0.24	0.21	0.16	0.29	0.14	0.208	0
ZFHX3	0.19	0.36	0.23	0.28	0.26	0.264	0
ATF1	0.39	0.23	0.36	0.28	0.35	0.322	0
ATF3	0.21	0.18	0.1	0.07	0.13	0.138	0
ATF4	0.22	0.27	0.21	0.13	0.25	0.216	0
ATIC	0.45	0.47	0.46	0.57	0.64	0.518	0
ATM	0.11	0.27	0.28	0.36	0.34	0.272	0
RERE	0.88	0.95	0.95	0.96	0.96	0.94	1
ATOH1	0.51	0.55	0.41	0.32	0.46	0.45	0
ATOX1	0.1	0.07	0.05	0.09	0.07	0.076	0
ATP1A1	0.51	0.68	0.63	0.69	0.6	0.622	3
ATP1A2	0.12	0.15	0.13	0.12	0.13	0.13	0
ATP1A3	0.41	0.38	0.47	0.37	0.32	0.39	3
ATP12A	0.14	0.23	0.11	0.24	0.18	0.18	0
ATP1A4	0.28	0.19	0.18	0.11	0.28	0.208	0
ATP1B1	0.37	0.33	0.44	0.51	0.39	0.408	0
ATP1B2	0	0	0.02	0.03	0.01	0.012	0
ATP1B3	0.04	0.1	0.06	0.18	0.05	0.086	0
FXYD2	0.08	0.05	0.09	0.05	0.09	0.072	0
ATP2A1	0.13	0.08	0.05	0.08	0.15	0.098	0
ATP2A2	0.59	0.35	0.48	0.47	0.38	0.454	0
ATP2A3	0.35	0.19	0.2	0.21	0.21	0.232	0
ATP2B1	0.32	0.63	0.35	0.52	0.55	0.474	0
ATP2B2	0.52	0.28	0.46	0.55	0.45	0.452	2
ATP2B3	0.24	0.23	0.37	0.42	0.23	0.298	0
ATP2B4	0.19	0.08	0.13	0.29	0.2	0.178	0
ATP4A	0.3	0.25	0.23	0.23	0.2	0.242	0
ATP4B	0.1	0.12	0.14	0.06	0.05	0.094	0
ATP5F1A	0.26	0.33	0.28	0.19	0.35	0.282	0
ALDH7A1	0.12	0.26	0.15	0.16	0.1	0.158	0
ATP5F1B	0.11	0.06	0.04	0.11	0.13	0.09	0
ATP5F1C	0.13	0.1	0.06	0.08	0.09	0.092	0
ATP5F1D	0.12	0.11	0.05	0.09	0.03	0.08	0
ATP5F1E	0.14	0.12	0.13	0.18	0.08	0.13	0
ATP5PB	0.07	0.1	0.01	0.08	0.03	0.058	0
ATP5MC1	0.04	0.01	0.06	0.02	0.07	0.04	0
ATP5MC2	0.22	0.12	0.2	0.18	0.31	0.206	0
ATP5MC3	0.04	0.03	0.02	0.01	0.01	0.022	0
ATP5ME	0.13	0.09	0.05	0.04	0.11	0.084	0
ATP5PF	0.14	0.16	0.09	0.21	0.14	0.148	0
ATP6V1A	0.49	0.5	0.45	0.51	0.37	0.464	0
ATP6V1B1	0.17	0.09	0.14	0.12	0.12	0.128	0
ATP6V1B2	0.4	0.47	0.3	0.39	0.34	0.38	0
ATP6V0C	0.05	0.08	0.06	0.11	0.07	0.074	0
ATP6V1C1	0.21	0.13	0.21	0.33	0.29	0.234	0
ATP6V1E1	0.05	0.07	0.06	0.15	0.1	0.086	0
ATP6V0B	0.11	0.06	0.11	0.08	0.12	0.096	0
ATP6V1G2	0.12	0.19	0.13	0.21	0.06	0.142	0
ATP6V0A1	0.4	0.42	0.45	0.64	0.59	0.5	0
ATP6AP1	0.43	0.24	0.4	0.37	0.32	0.352	0
ATP7A	0.3	0.35	0.33	0.5	0.28	0.352	0
ATP5PO	0.11	0.15	0.04	0.13	0.09	0.104	0
ATP7B	0.11	0.06	0.07	0.11	0.1	0.09	0
ATR	0.32	0.54	0.44	0.45	0.49	0.448	0
ATRX	0.35	0.67	0.71	0.65	0.67	0.61	1
KIF1A	0.68	0.81	0.81	0.74	0.69	0.746	0
AUH	0.15	0.11	0.13	0.13	0.04	0.112	0
AUP1	0.08	0.06	0.08	0.11	0.12	0.09	0
AVP	0.12	0.15	0.16	0.13	0.13	0.138	0
AVPR1A	0.32	0.45	0.31	0.39	0.36	0.366	2
AVPR1B	0.48	0.41	0.36	0.37	0.52	0.428	3
AVPR2	0.2	0.15	0.28	0.18	0.12	0.186	0
AXL	0.28	0.4	0.45	0.42	0.36	0.382	0
AZGP1	0.12	0.12	0.12	0.09	0.09	0.108	3
AZU1	0.34	0.38	0.3	0.29	0.31	0.324	0
B2M	0.07	0.02	0.04	0.07	0.06	0.052	0
BAAT	0.57	0.66	0.62	0.65	0.59	0.618	0
BACH1	0.37	0.45	0.27	0.35	0.45	0.378	0
BAD	0.16	0.16	0.15	0.18	0.16	0.162	0
BAG1	0.29	0.24	0.44	0.36	0.28	0.322	0
BAGE	0.51	0.53	0.6	0.46	0.5	0.52	0
ADGRB1	0.63	0.61	0.7	0.74	0.64	0.664	0
ADGRB2	0.53	0.73	0.74	0.67	0.6	0.654	0
ADGRB3	0.22	0.22	0.25	0.31	0.31	0.262	0
BAK1	0.1	0.16	0.17	0.19	0.07	0.138	0
NKX3-2	0.48	0.46	0.55	0.56	0.54	0.518	0
BARD1	0.21	0.24	0.3	0.23	0.28	0.252	0
BAX	0.22	0.2	0.23	0.26	0.17	0.216	0
BBS1	0.33	0.42	0.51	0.66	0.45	0.474	0
BBS2	0.19	0.21	0.21	0.31	0.17	0.218	0
BBS4	0.25	0.2	0.27	0.27	0.17	0.232	3
BCAT1	0.72	0.89	0.64	0.65	0.82	0.744	0
BCAT2	0.1	0.15	0.08	0.14	0.14	0.122	0
BCHE	0.18	0.36	0.25	0.2	0.36	0.27	0
BCKDHA	0.29	0.27	0.12	0.16	0.08	0.184	0
BCKDHB	0.12	0.08	0.08	0.08	0.12	0.096	0
CCND1	0.12	0.2	0.23	0.11	0.3	0.192	0
BCL2	0.43	0.48	0.51	0.49	0.39	0.46	0
BCL2A1	0.03	0.05	0.08	0.06	0.08	0.06	0
BCL2L1	0.16	0.06	0.16	0.09	0.15	0.124	0
BCL2L2	0.04	0.09	0.07	0.07	0.03	0.06	0
BCL3	0.3	0.2	0.2	0.24	0.2	0.228	0
BCL6	0.58	0.74	0.45	0.51	0.83	0.622	0
BCL7A	0.78	0.79	0.51	0.76	0.75	0.718	0
NBEAP1	0.44	0.48	0.58	0.55	0.6	0.53	0
BCL9	0.58	0.77	0.75	0.65	0.68	0.686	0
TNFRSF17	0.12	0.12	0.07	0.13	0.18	0.124	0
HCN2	0.21	0.11	0.25	0.19	0.1	0.172	0
OPN1SW	0.06	0.06	0.11	0.05	0.09	0.074	0
BCR	0.27	0.62	0.41	0.57	0.6	0.494	0
BCS1L	0.17	0.14	0.13	0.09	0.06	0.118	0
BDH1	0.19	0.13	0.22	0.14	0.18	0.172	0
BDKRB1	0.54	0.42	0.36	0.37	0.47	0.432	0
BDKRB2	0.19	0.17	0.17	0.14	0.08	0.15	0
BDNF	0.34	0.36	0.39	0.44	0.15	0.336	0
CFB	0.16	0.18	0.16	0.24	0.05	0.158	0
BFSP1	0.38	0.26	0.36	0.43	0.21	0.328	0
BGLAP	0.22	0.12	0.2	0.11	0.12	0.154	0
BGN	0.11	0.06	0.05	0.09	0.05	0.072	0
CEACAM1	0.05	0.02	0.08	0.06	0.01	0.044	0
BHMT	0.14	0.06	0.14	0.16	0.09	0.118	0
BICD1	0.77	0.84	0.77	0.83	0.91	0.824	0
BID	0.38	0.42	0.46	0.32	0.59	0.434	0
BIK	0.2	0.11	0.07	0.2	0.12	0.14	0
PRDM1	0.1	0.08	0.22	0.1	0.31	0.162	0
BLK	0.08	0.11	0.08	0.15	0.05	0.094	0
BLM	0.3	0.33	0.26	0.2	0.31	0.28	0
BLMH	0.22	0.35	0.28	0.39	0.29	0.306	0
CXCR5	0.08	0.09	0.14	0.14	0.16	0.122	0
BLVRA	0.25	0.15	0.29	0.32	0.27	0.256	0
BLVRB	0.36	0.28	0.28	0.44	0.35	0.342	0
BNC1	0.16	0.11	0.1	0.08	0.32	0.154	0
BMI1	0.8	0.9	0.75	0.77	0.75	0.794	0
BMP1	0.27	0.24	0.34	0.41	0.38	0.328	0
BMP2	0.38	0.48	0.25	0.4	0.48	0.398	0
BMP3	0.16	0.16	0.18	0.12	0.13	0.15	0
BMP4	0.07	0.03	0.03	0.1	0.02	0.05	0
BMP5	0.02	0.08	0.05	0.1	0.05	0.06	0
BMP6	0.02	0.07	0.05	0.07	0	0.042	0
BMP7	0.33	0.13	0.14	0.15	0.17	0.184	0
BMP8B	0.04	0.06	0.04	0.03	0.07	0.048	0
BMPR1A	0.61	0.62	0.66	0.58	0.41	0.576	0
BMPR1B	0.15	0.16	0.2	0.22	0.1	0.166	0
BMPR2	0.63	0.6	0.47	0.47	0.42	0.518	0
BMX	0.14	0.2	0.31	0.24	0.26	0.23	0
POLR3D	0.24	0.31	0.13	0.18	0.17	0.206	0
BNIP1	0.3	0.28	0.36	0.3	0.29	0.306	0
BNIP2	0.15	0.15	0.18	0.11	0.13	0.144	0
BNIP3	0.09	0.11	0.08	0.17	0.12	0.114	0
BNIP3L	0.41	0.56	0.44	0.5	0.45	0.472	0
BOK	0.15	0.08	0.05	0.13	0.14	0.11	0
DST	0.28	0.44	0.24	0.39	0.32	0.334	3
FOXL2	0.15	0.19	0.15	0.2	0.16	0.17	0
BPGM	0.22	0.15	0.19	0.22	0.22	0.2	0
BPHL	0.48	0.38	0.41	0.45	0.49	0.442	0
BPI	0.17	0.14	0.18	0.26	0.09	0.168	0
BRCA1	0.58	0.57	0.54	0.52	0.47	0.536	0
BRAF	0.24	0.63	0.69	0.69	0.65	0.58	1
BRCA2	0.18	0.42	0.31	0.12	0.31	0.268	3
BRDT	0.12	0.1	0.09	0.34	0.12	0.154	0
ZFP36L1	0.06	0.09	0.13	0.1	0.09	0.094	0
ZFP36L2	0.09	0.11	0.21	0.18	0.02	0.122	0
BSG	0.14	0.16	0.12	0.16	0.12	0.14	0
BST1	0.25	0.12	0.34	0.21	0.16	0.216	3
BST2	0.41	0.29	0.27	0.4	0.42	0.358	0
BTC	0.24	0.22	0.13	0.07	0.3	0.192	0
BTD	0.1	0.08	0.08	0.06	0.02	0.068	0
KLF9	0.63	0.53	0.59	0.55	0.6	0.58	0
KLF5	0.35	0.33	0.3	0.26	0.34	0.316	0
BTF3	0.15	0.05	0.15	0.1	0.09	0.108	0
BTG1	0.18	0.11	0.23	0.21	0.15	0.176	0
BTK	0.04	0.06	0.07	0.07	0.07	0.062	0
BTN1A1	0.47	0.52	0.45	0.38	0.5	0.464	0
BUB1	0.08	0.24	0.14	0.12	0.13	0.142	0
BUB1B	0.21	0.38	0.23	0.24	0.18	0.248	0
BYSL	0.2	0.56	0.39	0.36	0.36	0.374	0
TSPO	0.06	0.03	0	0.04	0.01	0.028	0
C1QBP	0.13	0.2	0.11	0.17	0.08	0.138	0
SERPING1	0.17	0.05	0.14	0.09	0.12	0.114	0
C1QA	0.19	0.17	0.1	0.14	0.23	0.166	0
C1QB	0.13	0.1	0.1	0.11	0.02	0.092	0
C1QC	0.03	0.17	0.02	0.07	0.02	0.062	0
C1R	0.13	0.09	0.11	0.1	0.08	0.102	0
C1S	0.21	0.13	0.21	0.28	0.1	0.186	0
C2	0.33	0.31	0.21	0.44	0.26	0.31	0
C3	0.07	0.11	0.19	0.09	0.06	0.104	0
C3AR1	0.04	0.08	0.08	0.13	0.05	0.076	0
C4A	0.27	0.2	0.33	0.33	0.11	0.248	0
C4B	0.24	0.23	0.28	0.37	0.1	0.244	3
C4BPA	0.05	0.02	0.05	0.05	0.05	0.044	0
C4BPB	0.14	0.09	0.11	0.12	0.12	0.116	0
CAPN5	0.53	0.47	0.48	0.45	0.36	0.458	0
C5	0.12	0.11	0.14	0.21	0.13	0.142	0
C5AR1	0.14	0.11	0.19	0.14	0.15	0.146	0
C6	0.12	0.13	0.12	0.17	0.09	0.126	0
C7	0.07	0.08	0.08	0.11	0.01	0.07	0
C8A	0.1	0.11	0.08	0.17	0.11	0.114	0
C8B	0.09	0.1	0.09	0.15	0.11	0.108	0
C8G	0.18	0.15	0.13	0.21	0.14	0.162	0
OSGIN2	0.15	0.22	0.18	0.21	0.28	0.208	0
C9	0.12	0.14	0.08	0.16	0.06	0.112	0
MRPL49	0.12	0.16	0.03	0.1	0.03	0.088	0
ZNHIT2	0.08	0.15	0.06	0.02	0.05	0.072	0
MPPED2	0.44	0.28	0.27	0.38	0.39	0.352	0
DAGLA	0.77	0.81	0.68	0.7	0.74	0.74	3
FMNL1	0.12	0.32	0.35	0.28	0.38	0.29	0
PTTG1IP	0.15	0.07	0.07	0.08	0.09	0.092	0
CFAP410	0.54	0.61	0.61	0.44	0.49	0.538	0
TMEM50B	0.15	0.08	0.04	0.1	0.18	0.11	0
MPPED1	0.54	0.61	0.38	0.49	0.53	0.51	0
CA1	0.01	0.07	0.02	0.09	0.02	0.042	0
CA2	0.28	0.28	0.12	0.21	0.31	0.24	0
CA3	0.26	0.25	0.3	0.33	0.35	0.298	0
CA4	0.06	0.08	0.13	0.12	0.13	0.104	0
CA5A	0.07	0.26	0.15	0.13	0.14	0.15	0
CA6	0.26	0.21	0.26	0.23	0.26	0.244	3
CA8	0.05	0.1	0.05	0.06	0.07	0.066	0
CA9	0.26	0.1	0.08	0.16	0.17	0.154	0
CA11	0.07	0.06	0.05	0.1	0.02	0.06	0
CA12	0.22	0.15	0.26	0.2	0.22	0.21	0
CACNA1A	0.37	0.85	0.8	0.8	0.88	0.74	1
CACNA1B	0.78	0.84	0.81	0.79	0.79	0.802	3
CACNA1C	0.68	0.9	0.93	0.94	0.91	0.872	1
CACNA1D	0.84	0.85	0.87	0.72	0.88	0.832	2
CACNA1E	0.83	0.94	0.84	0.93	0.92	0.892	1
CACNA1F	0.08	0.1	0.1	0.18	0.14	0.12	3
CACNA1S	0.06	0.08	0.03	0.06	0.02	0.05	0
DDR1	0.28	0.24	0.32	0.51	0.27	0.324	0
CACNA2D1	0.49	0.42	0.27	0.39	0.34	0.382	3
CACNB1	0.48	0.52	0.75	0.73	0.63	0.622	3
CACNB2	0.4	0.57	0.64	0.59	0.56	0.552	2
CACNB3	0.3	0.28	0.35	0.29	0.41	0.326	0
CACNB4	0.42	0.42	0.39	0.45	0.44	0.424	0
CACNG1	0.11	0.08	0.12	0.03	0.08	0.084	0
SLC25A20	0.06	0.14	0.02	0.09	0.1	0.082	0
CAD	0.05	0.36	0.33	0.26	0.25	0.25	0
CALB1	0.06	0.03	0.1	0.05	0.05	0.058	0
CALB2	0.54	0.59	0.58	0.6	0.71	0.604	0
S100G	0.6	0.45	0.56	0.46	0.56	0.526	0
CALCA	0.41	0.28	0.32	0.42	0.32	0.35	0
CALCB	0.12	0.02	0.03	0.1	0.13	0.08	0
CALCR	0.19	0.14	0.22	0.21	0.17	0.186	0
CALD1	0.33	0.35	0.29	0.13	0.4	0.3	0
CALM1	0.42	0.55	0.48	0.62	0.72	0.558	0
CALM1P1	0.31	0.17	0.33	0.19	0.27	0.254	0
CALM2	0.55	0.57	0.62	0.6	0.68	0.604	0
CALM3	0.5	0.56	0.52	0.66	0.67	0.582	0
CALML3	0.18	0.26	0.1	0.14	0.08	0.152	0
CALR	0.13	0.16	0.19	0.22	0.23	0.186	0
CALU	0.11	0.23	0.18	0.18	0.16	0.172	0
CAMK4	0.46	0.34	0.48	0.46	0.6	0.468	3
CAMK2A	0.78	0.71	0.86	0.83	0.87	0.81	3
CAMK2B	0.2	0.42	0.45	0.52	0.64	0.446	0
CAMK2D	0.57	0.75	0.67	0.73	0.67	0.678	0
CAMK2G	0.76	0.93	0.84	0.86	0.89	0.856	0
CAMLG	0.07	0.06	0.08	0.04	0.05	0.06	0
CAMP	0.07	0.06	0.06	0.07	0.05	0.062	0
CANX	0.21	0.27	0.32	0.26	0.4	0.292	0
CAPG	0.21	0.32	0.22	0.23	0.24	0.244	0
CAPN1	0.66	0.86	0.65	0.68	0.74	0.718	0
CAPN2	0.36	0.29	0.28	0.25	0.4	0.316	0
CAPN3	0.37	0.45	0.36	0.23	0.26	0.334	0
CAPNS1	0.31	0.29	0.25	0.35	0.27	0.294	0
CAPN6	0.39	0.24	0.34	0.35	0.33	0.33	0
CAPS	0.1	0.05	0.09	0.09	0.1	0.086	0
CAPZA1	0.02	0.12	0.16	0.14	0.13	0.114	0
CAPZA2	0.14	0.1	0.23	0.21	0.17	0.17	0
CAST	0.09	0.17	0.18	0.04	0.18	0.132	0
CAPZB	0.21	0.21	0.29	0.25	0.25	0.242	0
CARS1	0.14	0.18	0.22	0.28	0.15	0.194	0
CASP1	0.15	0.15	0.16	0.17	0.11	0.148	0
CASP2	0.49	0.67	0.73	0.71	0.78	0.676	0
CASP3	0.13	0.09	0.16	0.15	0.14	0.134	0
CASP4	0.1	0.04	0.12	0.03	0.02	0.062	0
CASP5	0.2	0.13	0.17	0.23	0.1	0.166	0
CASP6	0.14	0.07	0.22	0.13	0.16	0.144	0
CASP7	0.18	0.21	0.19	0.28	0.17	0.206	0
CASP8	0.21	0.21	0.18	0.38	0.17	0.23	0
CASP9	0.03	0.11	0.12	0.06	0.02	0.068	0
CASP10	0.19	0.15	0.15	0.16	0.11	0.152	0
CASQ1	0.09	0.06	0.13	0.17	0.09	0.108	0
CASQ2	0.55	0.56	0.47	0.46	0.63	0.534	0
CASR	0.43	0.51	0.5	0.35	0.52	0.462	0
CAT	0.38	0.29	0.22	0.37	0.29	0.31	0
CAV1	0.29	0.35	0.28	0.23	0.34	0.298	0
CAV2	0.23	0.29	0.25	0.28	0.21	0.252	0
CAV3	0.34	0.27	0.24	0.21	0.21	0.254	0
RUNX2	0.23	0.24	0.16	0.12	0.25	0.2	0
RUNX1	0.39	0.26	0.23	0.36	0.36	0.32	0
RUNX1T1	0.92	0.89	0.82	0.84	0.82	0.858	0
CBFA2T3	0.47	0.59	0.46	0.62	0.5	0.528	0
RUNX3	0.43	0.27	0.23	0.18	0.33	0.288	0
CBFB	0.27	0.25	0.36	0.32	0.38	0.316	0
SERPINA6	0.1	0.17	0.11	0.09	0.17	0.128	0
CBL	0.7	0.79	0.73	0.79	0.71	0.744	0
CBLB	0.78	0.6	0.68	0.73	0.73	0.704	0
SERPINH1	0.05	0.12	0.12	0.11	0.05	0.09	0
CBR1	0.22	0.36	0.21	0.17	0.3	0.252	0
CBR3	0.15	0.24	0.15	0.19	0.09	0.164	0
CBS	0.26	0.48	0.31	0.35	0.28	0.336	0
CCIN	0.46	0.47	0.55	0.5	0.42	0.48	3
KYAT1	0.24	0.27	0.18	0.15	0.22	0.212	0
CCK	0.09	0.18	0.2	0.18	0.16	0.162	0
CCKAR	0.76	0.6	0.66	0.63	0.57	0.644	0
CCKBR	0.58	0.56	0.62	0.58	0.61	0.59	0
KRIT1	0.17	0.23	0.2	0.21	0.13	0.188	0
CCNA2	0.24	0.15	0.16	0.14	0.27	0.192	0
CCNB1	0.64	0.69	0.65	0.63	0.56	0.634	0
CCNC	0.43	0.21	0.16	0.2	0.28	0.256	0
CCND2	0.41	0.64	0.46	0.46	0.48	0.49	0
CCND3	0.37	0.36	0.24	0.19	0.3	0.292	0
CCNE1	0.2	0.22	0.17	0.12	0.35	0.212	0
CCNF	0.13	0.18	0.17	0.2	0.19	0.174	0
CCNG1	0.48	0.28	0.35	0.36	0.39	0.372	2
CCNG2	0.58	0.61	0.49	0.49	0.72	0.578	0
CCNH	0.13	0.13	0.16	0.14	0.2	0.152	0
CCNT1	0.62	0.76	0.72	0.72	0.69	0.702	0
CCNT2	0.67	0.71	0.6	0.58	0.58	0.628	0
CCT6A	0.35	0.68	0.53	0.49	0.5	0.51	0
CD1A	0.09	0.15	0.08	0.07	0.07	0.092	0
CD1B	0.11	0.16	0.1	0.14	0.15	0.132	0
CD1C	0.03	0	0.02	0.01	0.03	0.018	0
CD1D	0.14	0.14	0.24	0.14	0.33	0.198	0
CD1E	0.17	0.16	0.13	0.2	0.12	0.156	0
CD2	0.19	0.15	0.2	0.07	0.09	0.14	0
CD3D	0.02	0.04	0.03	0.04	0.02	0.03	0
CD3E	0.04	0.04	0.05	0.04	0	0.034	0
CD3G	0.03	0.09	0.04	0.07	0.07	0.06	0
CD247	0.12	0.21	0.22	0.28	0.19	0.204	0
CD4	0.39	0.26	0.3	0.17	0.27	0.278	0
CD5	0.06	0.11	0.18	0.14	0.13	0.124	0
CD6	0.05	0.11	0.12	0.11	0.05	0.088	0
CD7	0.06	0.07	0	0.04	0.03	0.04	0
CD8A	0.29	0.12	0.13	0.08	0.17	0.158	0
CD8B	0.13	0.16	0.18	0.14	0.08	0.138	0
CD9	0.1	0.12	0.14	0.19	0.06	0.122	0
CD14	0.51	0.63	0.54	0.59	0.69	0.592	0
CD19	0.02	0.08	0.04	0.1	0.06	0.06	0
MS4A1	0.06	0.07	0.08	0.09	0.12	0.084	0
MS4A3	0.06	0.1	0.08	0.1	0.09	0.086	0
CD22	0.07	0.03	0.07	0.06	0.05	0.056	0
CD27	0.03	0	0.04	0.03	0.04	0.028	0
CD28	0.02	0.02	0.04	0.02	0.01	0.022	0
CD80	0.09	0.07	0.07	0.11	0.01	0.07	0
CD86	0.02	0	0.11	0.02	0.03	0.036	0
TNFRSF8	0.5	0.42	0.34	0.41	0.42	0.418	0
TNFSF8	0.15	0.06	0.11	0.17	0.09	0.116	0
CD33	0.09	0.12	0.08	0.05	0.05	0.078	0
SIGLEC6	0.21	0.15	0.17	0.22	0.18	0.186	0
CD34	0.27	0.19	0.21	0.09	0.24	0.2	0
CD36	0.29	0.14	0.12	0.2	0.15	0.18	0
SCARB1	0.07	0.24	0.21	0.14	0.13	0.158	0
SCARB2	0.42	0.33	0.39	0.57	0.39	0.42	0
CD37	0.05	0.03	0.06	0.05	0.02	0.042	0
CD38	0.17	0.1	0.19	0.09	0.09	0.128	3
ENTPD1	0.24	0.24	0.34	0.4	0.3	0.304	0
ENTPD2	0.14	0.08	0.09	0.01	0.11	0.086	0
ENTPD6	0.09	0.14	0.14	0.23	0.26	0.172	0
ENTPD3	0.13	0.11	0.08	0.06	0.14	0.104	0
ENTPD5	0.14	0.14	0.18	0.24	0.27	0.194	0
CD40	0.07	0.08	0.08	0.05	0.08	0.072	0
CD40LG	0.02	0	0.02	0.08	0.04	0.032	0
CD44	0.2	0.15	0.28	0.39	0.18	0.24	0
CD47	0.08	0.22	0.14	0.21	0.35	0.2	0
CD48	0.1	0.07	0.02	0.07	0.11	0.074	0
CD53	0.07	0.05	0.05	0.04	0	0.042	0
CD58	0.04	0.03	0.04	0.04	0.05	0.04	0
CD59	0.07	0.11	0.1	0.09	0.1	0.094	0
CD63	0.16	0.11	0.13	0.22	0.09	0.142	0
CD68	0.04	0.02	0.03	0.12	0.03	0.048	0
CD69	0.04	0.05	0.04	0.08	0.12	0.066	0
CD70	0.07	0.05	0.03	0.04	0.07	0.052	0
CD72	0.13	0.06	0.12	0.16	0.06	0.106	0
CD74	0.27	0.22	0.28	0.36	0.16	0.258	0
CD79A	0.29	0.23	0.25	0.29	0.37	0.286	0
CD79B	0.22	0.21	0.14	0.17	0.21	0.19	0
CD81	0.28	0.22	0.23	0.28	0.16	0.234	0
ADGRE5	0.18	0.12	0.1	0.21	0.14	0.15	0
CD151	0.37	0.24	0.22	0.29	0.24	0.272	0
CDA	0.39	0.39	0.25	0.19	0.3	0.304	0
CDK1	0.16	0.21	0.12	0.19	0.32	0.2	0
CDK11B	0.49	0.45	0.43	0.36	0.31	0.408	0
LRBA	0.24	0.28	0.33	0.18	0.19	0.244	3
CDC5L	0.65	0.86	0.87	0.69	0.8	0.774	0
CDC6	0.21	0.11	0.15	0.15	0.17	0.158	0
CDC20	0.17	0.16	0.18	0.09	0.11	0.142	0
CDC25A	0.12	0.2	0.14	0.18	0.14	0.156	0
CDC25B	0.42	0.43	0.47	0.37	0.62	0.462	0
CDC25C	0.47	0.54	0.47	0.42	0.56	0.492	0
CDC27	0.57	0.76	0.5	0.48	0.8	0.622	0
CDC34	0.09	0.21	0.2	0.09	0.11	0.14	0
CDC42	0.36	0.25	0.22	0.21	0.45	0.298	0
CDH1	0.33	0.26	0.33	0.41	0.61	0.388	0
CDH2	0.84	0.88	0.77	0.77	0.73	0.798	0
CDH3	0.52	0.66	0.45	0.56	0.59	0.556	0
CDH4	0.24	0.27	0.23	0.25	0.36	0.27	0
CDH5	0.34	0.24	0.22	0.23	0.27	0.26	0
CDH6	0.51	0.53	0.59	0.49	0.58	0.54	0
CDH7	0.56	0.63	0.66	0.68	0.65	0.636	0
CDH8	0.51	0.5	0.33	0.49	0.52	0.47	3
CDH9	0.61	0.6	0.48	0.44	0.59	0.544	3
CDH10	0.64	0.53	0.57	0.55	0.61	0.58	3
CDH11	0.57	0.5	0.53	0.53	0.61	0.548	3
CDH12	0.26	0.19	0.28	0.17	0.18	0.216	0
CDH13	0.66	0.7	0.72	0.79	0.84	0.742	2
CDH15	0.38	0.29	0.3	0.27	0.41	0.33	0
CDH16	0.13	0.09	0.19	0.21	0.13	0.15	0
CDH17	0.14	0.13	0.14	0.13	0.14	0.136	0
CDH18	0.4	0.53	0.52	0.46	0.35	0.452	0
CDK2	0.19	0.15	0.28	0.2	0.25	0.214	0
CDK3	0.32	0.39	0.24	0.22	0.33	0.3	0
CDK4	0.23	0.36	0.28	0.18	0.34	0.278	0
CDK5	0.42	0.35	0.4	0.47	0.52	0.432	0
CDK6	0.29	0.38	0.28	0.19	0.44	0.316	0
CDK7	0.1	0.08	0.13	0.08	0.1	0.098	0
CDK8	0.49	0.67	0.48	0.43	0.67	0.548	0
CDK9	0.39	0.79	0.61	0.51	0.42	0.544	0
CDKN1A	0.35	0.35	0.18	0.28	0.39	0.31	0
CDKN1B	0.18	0.33	0.27	0.25	0.43	0.292	0
CDKN1C	0.11	0.19	0.09	0.1	0.18	0.134	0
CDKN2A	0.32	0.36	0.32	0.15	0.37	0.304	0
CDKN2B	0.01	0.03	0.02	0.05	0.07	0.036	0
CDKN2C	0.18	0.1	0.26	0.1	0.2	0.168	0
CDKN2D	0.19	0.24	0.19	0.22	0.23	0.214	0
CDKN3	0.09	0.15	0.12	0.2	0.08	0.128	0
CDO1	0.09	0.14	0.14	0.09	0.07	0.106	0
CDR1	0.16	0.1	0.13	0.17	0.19	0.15	0
CDR2	0.21	0.35	0.25	0.26	0.4	0.294	0
CDS1	0.07	0.1	0.04	0.13	0.07	0.082	0
CDSN	0.18	0.19	0.35	0.25	0.22	0.238	0
CD52	0.05	0.01	0.01	0.02	0.01	0.02	0
CDX1	0.4	0.54	0.4	0.41	0.52	0.454	0
CDX2	0.58	0.63	0.59	0.65	0.62	0.614	0
CDX4	0.13	0.15	0.16	0.06	0.28	0.156	0
CLGN	0.08	0.05	0.07	0.08	0.04	0.064	0
CEACAM5	0.29	0.12	0.2	0.16	0.17	0.188	0
CEBPA	0.55	0.45	0.3	0.23	0.33	0.372	0
CEBPB	0.3	0.2	0.21	0.12	0.22	0.21	0
CEBPD	0.25	0.21	0.16	0.11	0.14	0.174	0
CEBPE	0.14	0.11	0.1	0.06	0.07	0.096	0
CEBPG	0.4	0.39	0.37	0.32	0.31	0.358	0
CEL	0.19	0.15	0.18	0.13	0.04	0.138	0
CENPA	0.15	0.08	0.18	0.11	0.15	0.134	0
CENPB	0.21	0.2	0.19	0.11	0.21	0.184	0
CENPC	0.46	0.39	0.38	0.3	0.45	0.396	0
CENPE	0.36	0.4	0.38	0.25	0.47	0.372	0
CENPF	0.37	0.48	0.39	0.38	0.48	0.42	0
CES1	0.08	0.08	0.06	0.08	0.12	0.084	0
CETN1	0.64	0.58	0.64	0.65	0.7	0.642	0
CETN2	0.26	0.32	0.18	0.17	0.23	0.232	0
CETN3	0.08	0.08	0.07	0.12	0.06	0.082	0
CETP	0.34	0.28	0.27	0.32	0.2	0.282	0
CFL1	0.16	0.2	0.22	0.15	0.34	0.214	0
CFL2	0.16	0.18	0.17	0.1	0.13	0.148	0
CTSC	0.21	0.21	0.24	0.25	0.22	0.226	0
CFTR	0.2	0.36	0.33	0.21	0.3	0.28	0
CGA	0.22	0.23	0.21	0.17	0.24	0.214	0
CGB3	0.3	0.37	0.27	0.37	0.33	0.328	0
CEACAM3	0.09	0.04	0.07	0.1	0.06	0.072	0
CEACAM7	0.05	0.07	0.18	0.04	0.02	0.072	0
CEACAM8	0.14	0.14	0.23	0.1	0.11	0.144	0
CHAD	0.18	0.14	0.17	0.16	0.18	0.166	0
RCBTB2	0.33	0.37	0.34	0.31	0.3	0.33	0
CHAT	0.05	0.14	0.08	0.03	0.05	0.07	0
RCC1	0.27	0.32	0.35	0.3	0.37	0.322	0
CHD1	0.86	0.87	0.88	0.83	0.84	0.856	3
CHD2	0.99	0.99	1	1	0.99	0.994	1
CHD3	0.82	0.94	0.92	0.89	0.87	0.888	1
CHD4	0.44	0.76	0.52	0.45	0.66	0.566	0
AKR1C4	0.29	0.17	0.32	0.21	0.19	0.236	0
CHEK1	0.25	0.33	0.35	0.33	0.44	0.34	0
FOXN3	0.87	0.82	0.84	0.82	0.74	0.818	0
CHGA	0.43	0.35	0.57	0.55	0.55	0.49	0
CHGB	0.21	0.2	0.35	0.26	0.32	0.268	0
CHI3L1	0.18	0.13	0.11	0.2	0.12	0.148	0
CHI3L2	0.23	0.14	0.19	0.15	0.15	0.172	0
CHIT1	0.27	0.19	0.21	0.29	0.16	0.224	0
CHKA	0.08	0.05	0.06	0.06	0.07	0.064	0
CHKB	0.14	0.24	0.22	0.22	0.45	0.254	0
CHM	0.14	0.17	0.17	0.28	0.21	0.194	3
CHML	0.48	0.24	0.49	0.5	0.39	0.42	0
CHN1	0.24	0.08	0.18	0.18	0.23	0.182	0
CHN2	0.61	0.59	0.57	0.56	0.57	0.58	0
CHRM1	0.05	0.16	0.13	0.21	0.14	0.138	0
CHRM2	0.39	0.35	0.53	0.66	0.45	0.476	0
LYST	0.86	0.9	0.86	0.86	0.85	0.866	0
CHRM3	0.75	0.69	0.76	0.83	0.74	0.754	3
CHRM4	0.17	0.05	0.09	0.15	0.08	0.108	0
CHRM5	0.16	0.1	0.08	0.15	0.11	0.12	0
CHRNA1	0.2	0.23	0.14	0.33	0.25	0.23	0
CHRNA3	0.37	0.32	0.24	0.1	0.31	0.268	0
CHRNA4	0.29	0.24	0.25	0.27	0.24	0.258	0
CHRNA5	0.16	0.06	0.1	0.2	0.13	0.13	0
CHRNA7	0.07	0.08	0.07	0.16	0.1	0.096	2
CHRNB1	0.04	0.13	0.06	0.07	0.08	0.076	0
CHRNB2	0.23	0.22	0.24	0.26	0.24	0.238	0
CHRNB3	0.32	0.13	0.2	0.24	0.26	0.23	3
CHRNB4	0.11	0.14	0.1	0.15	0.15	0.13	0
CHRND	0.19	0.14	0.14	0.19	0.19	0.17	0
CHRNE	0.24	0.28	0.31	0.48	0.33	0.328	0
CHRNG	0.09	0.03	0.08	0.08	0.11	0.078	0
CHUK	0.26	0.3	0.25	0.23	0.3	0.268	0
CIDEA	0.12	0.05	0.02	0.1	0.02	0.062	0
CKB	0.07	0.2	0.14	0.12	0.2	0.146	0
CIRBP	0.13	0.1	0.11	0.54	0.18	0.212	0
CISH	0.06	0.05	0.08	0.12	0.1	0.082	0
TBCB	0.07	0.22	0.19	0.16	0.14	0.156	0
CKM	0.04	0.15	0.13	0.08	0.12	0.104	0
CKMT1B	0.05	0.13	0.08	0.1	0.02	0.076	0
CKMT2	0.21	0.18	0.1	0.16	0.1	0.15	0
ERCC8	0.15	0.16	0.15	0.19	0.09	0.148	0
CKS1B	0.09	0.07	0.13	0.08	0.13	0.1	0
CKS2	0.03	0.06	0.11	0.07	0.04	0.062	0
AP2M1	0.32	0.52	0.48	0.53	0.62	0.494	0
AP1S1	0.19	0.13	0.26	0.21	0.13	0.184	0
AP2S1	0.96	0.97	1	0.98	0.98	0.978	1
AP3S1	0.12	0.14	0.12	0.12	0.15	0.13	0
CLCA1	0.31	0.32	0.24	0.28	0.23	0.276	0
CLCN1	0.04	0.07	0.09	0.22	0.1	0.104	0
CLCN2	0.04	0.13	0.05	0.16	0.11	0.098	0
CLCN3	0.44	0.78	0.58	0.62	0.64	0.612	0
CLCN4	0.71	0.85	0.81	0.79	0.74	0.78	3
CLCN5	0.06	0.03	0.05	0.06	0.02	0.044	0
CLCN6	0.39	0.48	0.43	0.42	0.29	0.402	0
CLCN7	0.25	0.22	0.18	0.35	0.22	0.244	0
CLCNKA	0.43	0.33	0.28	0.32	0.44	0.36	0
CLU	0.51	0.44	0.33	0.37	0.54	0.438	0
CLIC1	0.31	0.32	0.28	0.36	0.25	0.304	0
CLIC2	0.03	0.05	0.1	0.04	0.06	0.056	0
CLK1	0.44	0.5	0.32	0.34	0.49	0.418	0
CLK2	0.19	0.37	0.11	0.31	0.24	0.244	0
CLK3	0.31	0.21	0.21	0.32	0.28	0.266	0
TPP1	0.08	0.09	0.05	0.07	0.08	0.074	0
CLN3	0.28	0.27	0.24	0.43	0.14	0.272	0
CLN5	0.12	0.2	0.09	0.11	0.12	0.128	0
CLNS1A	0.02	0.08	0.09	0.05	0.06	0.06	0
CLPS	0.22	0.19	0.13	0.12	0.23	0.178	0
CLPTM1	0.07	0.1	0.1	0.11	0.08	0.092	0
CLTA	0.29	0.26	0.33	0.33	0.52	0.346	0
CLTB	0.43	0.44	0.31	0.37	0.57	0.424	0
CLTC	0.4	0.71	0.79	0.68	0.67	0.65	0
CMA1	0.19	0.15	0.16	0.26	0.15	0.182	0
CCR1	0.09	0.07	0.1	0.11	0.12	0.098	0
CCR3	0.12	0.12	0.15	0.2	0.13	0.144	0
CCR4	0.19	0.17	0.1	0.12	0.06	0.128	0
CCR5	0.1	0.05	0.1	0.16	0.12	0.106	0
CCR6	0.05	0.04	0.11	0.11	0.07	0.076	0
CCR7	0.06	0.08	0.14	0.11	0.04	0.086	0
CCR8	0.22	0.13	0.1	0.16	0.11	0.144	0
LTB4R	0.08	0.1	0.19	0.11	0.11	0.118	0
ABCC2	0.38	0.45	0.32	0.23	0.46	0.368	0
CNGB1	0.05	0.08	0.09	0.08	0.12	0.084	0
CNGA1	0.04	0.06	0.04	0.12	0.04	0.06	0
CNGA3	0.21	0.14	0.11	0.23	0.18	0.174	0
PLK3	0.24	0.23	0.22	0.21	0.21	0.222	0
CNN1	0.2	0.17	0.27	0.29	0.22	0.23	0
CNN2	0.31	0.19	0.18	0.1	0.08	0.172	0
CNN3	0.14	0.12	0.16	0.12	0.12	0.132	0
CNP	0.34	0.28	0.41	0.3	0.24	0.314	0
CNR1	0.62	0.49	0.51	0.7	0.52	0.568	2
CNR2	0.22	0.14	0.19	0.17	0.22	0.188	0
CNTF	0.08	0.08	0.09	0.14	0.15	0.108	0
CNTFR	0.03	0.07	0.03	0.03	0.06	0.044	0
CNTN1	0.77	0.8	0.8	0.91	0.84	0.824	0
COL1A1	0.21	0.2	0.2	0.42	0.05	0.216	0
COL1A2	0.28	0.23	0.28	0.27	0.1	0.232	0
COL2A1	0.12	0.12	0.12	0.16	0.04	0.112	0
COL3A1	0.15	0.13	0.11	0.21	0.04	0.128	0
COL4A1	0.34	0.31	0.3	0.31	0.24	0.3	0
COL4A2	0.23	0.32	0.26	0.31	0.32	0.288	0
COL4A3	0.23	0.25	0.25	0.21	0.18	0.224	0
COL4A4	0.05	0.06	0.09	0.11	0.07	0.076	0
COL4A5	0.19	0.08	0.16	0.15	0.12	0.14	0
COL4A6	0.13	0.11	0.12	0.18	0.09	0.126	0
COL5A1	0.09	0.11	0.13	0.16	0.12	0.122	0
COL5A2	0.17	0.29	0.25	0.33	0.15	0.238	0
COL6A1	0.11	0.16	0.15	0.2	0.21	0.166	0
COL6A2	0.34	0.3	0.33	0.42	0.16	0.31	0
COL6A3	0.16	0.14	0.2	0.18	0.19	0.174	0
COL7A1	0.23	0.25	0.24	0.24	0.31	0.254	0
COL8A1	0.12	0.06	0.18	0.11	0.06	0.106	0
COL8A2	0.19	0.09	0.1	0.24	0.12	0.148	0
COL9A1	0.2	0.23	0.22	0.27	0.14	0.212	0
COL9A2	0.18	0.16	0.23	0.11	0.13	0.162	0
COL9A3	0.17	0.14	0.21	0.13	0.16	0.162	0
COL10A1	0.19	0.11	0.24	0.28	0.2	0.204	0
COL11A1	0.29	0.13	0.13	0.26	0.11	0.184	0
COL11A2	0.14	0.08	0.14	0.05	0.23	0.128	0
COL12A1	0.29	0.46	0.3	0.27	0.24	0.312	0
COL13A1	0.24	0.32	0.3	0.36	0.25	0.294	0
COL15A1	0.12	0.22	0.24	0.2	0.24	0.204	0
COL16A1	0.55	0.58	0.63	0.56	0.56	0.576	0
COL17A1	0.26	0.29	0.22	0.27	0.33	0.274	0
COL19A1	0.26	0.1	0.15	0.21	0.17	0.178	0
COMP	0.2	0.17	0.22	0.19	0.21	0.198	0
COMT	0.07	0.13	0.13	0.19	0.11	0.126	0
COPA	0.41	0.62	0.6	0.64	0.54	0.562	0
COPB1	0.06	0.28	0.2	0.1	0.18	0.164	0
KLF6	0.12	0.34	0.28	0.23	0.31	0.256	0
SLC31A1	0.16	0.05	0.07	0.1	0.12	0.1	0
SLC31A2	0.29	0.2	0.26	0.14	0.23	0.224	0
CORT	0.08	0.07	0.01	0.06	0.02	0.048	0
MAP3K8	0.01	0.03	0.03	0.02	0.01	0.02	0
COX4I1	0.27	0.19	0.15	0.21	0.25	0.214	0
COX5B	0.25	0.07	0.06	0.09	0.14	0.122	0
COX6A1	0.09	0.06	0.04	0.07	0.04	0.06	0
COX6A2	0.06	0.22	0.05	0.14	0.07	0.108	0
COX6B1	0.11	0.09	0.06	0.09	0.09	0.088	0
COX6C	0.14	0.07	0.11	0.15	0.09	0.112	0
COX7A1	0.18	0.18	0.16	0.13	0.17	0.164	0
COX7A2	0.04	0.09	0.03	0.1	0.08	0.068	0
COX7A2P2	0.33	0.14	0.24	0.1	0.2	0.202	0
COX7B	0.14	0.06	0.12	0.08	0.16	0.112	0
COX7C	0.07	0.07	0.01	0.05	0.03	0.046	0
COX8A	0.15	0.14	0.07	0.1	0.11	0.114	0
COX10	0.19	0.21	0.15	0.17	0.1	0.164	0
COX11	0.07	0.09	0.04	0.06	0.12	0.076	0
COX15	0.05	0.17	0.09	0.15	0.18	0.128	0
CP	0.02	0.06	0.12	0.06	0.04	0.06	0
CPA1	0.13	0.1	0.13	0.23	0.07	0.132	0
CPA2	0.06	0.02	0.04	0.06	0.01	0.038	0
CPA3	0.13	0.05	0.22	0.18	0.06	0.128	0
CPB1	0.13	0.19	0.13	0.09	0.04	0.116	0
CPB2	0.06	0.04	0.11	0.11	0.06	0.076	0
CPD	0.53	0.61	0.41	0.62	0.56	0.546	0
CPE	0.2	0.16	0.16	0.23	0.19	0.188	0
CLDN4	0.15	0.11	0.08	0.12	0.07	0.106	0
CLDN3	0.27	0.16	0.24	0.3	0.15	0.224	0
CLDN7	0.09	0.08	0.07	0.13	0.06	0.086	0
CPM	0.14	0.24	0.16	0.08	0.13	0.15	0
CPN1	0.05	0.09	0.1	0.07	0.1	0.082	0
CPN2	0.21	0.33	0.2	0.26	0.31	0.262	0
CPOX	0.18	0.08	0.08	0.04	0.09	0.094	0
CPS1	0.08	0.15	0.18	0.11	0.07	0.118	0
CPT1A	0.09	0.07	0.11	0.07	0.02	0.072	0
CPT1B	0.03	0.03	0.08	0.04	0.05	0.046	0
CPT2	0.22	0.18	0.16	0.29	0.19	0.208	3
CR1	0.15	0.15	0.25	0.25	0.03	0.166	0
CR1L	0.19	0.23	0.25	0.15	0.15	0.194	0
CR2	0.22	0.23	0.29	0.25	0.25	0.248	0
CRABP1	0.09	0.11	0.12	0.01	0.02	0.07	0
CRABP2	0.17	0.22	0.16	0.16	0.08	0.158	0
CRAT	0.36	0.32	0.43	0.4	0.32	0.366	0
CREB1	0.87	0.87	0.77	0.82	0.87	0.84	0
ATF2	0.64	0.78	0.71	0.64	0.74	0.702	0
CREBBP	0.98	1	1	0.97	0.98	0.986	1
ATF6B	0.26	0.24	0.24	0.34	0.11	0.238	0
CREBL2	0.25	0.17	0.12	0.08	0.16	0.156	0
CREM	0.48	0.44	0.35	0.35	0.51	0.426	0
CRH	0.41	0.35	0.4	0.38	0.44	0.396	0
CRHBP	0.36	0.37	0.38	0.32	0.29	0.344	0
CRHR1	0.69	0.67	0.74	0.83	0.81	0.748	0
CRHR2	0.17	0.16	0.31	0.25	0.31	0.24	0
CRIP1	0.05	0.09	0.05	0.06	0.05	0.06	0
CRIP2	0.12	0.23	0.12	0.16	0.2	0.166	0
CRK	0.64	0.73	0.55	0.72	0.69	0.666	0
CRKL	0.32	0.45	0.37	0.36	0.63	0.426	0
CRMP1	0.27	0.34	0.42	0.35	0.34	0.344	0
CRP	0.28	0.18	0.22	0.3	0.2	0.236	0
HAPLN1	0.01	0.04	0.12	0.06	0.06	0.058	0
CRX	0.34	0.35	0.22	0.13	0.42	0.292	0
CRY1	0.13	0.24	0.28	0.18	0.24	0.214	0
CRY2	0.87	0.88	0.89	0.92	0.76	0.864	0
CRYAA	0.15	0.06	0.09	0.07	0.09	0.092	0
CRYAB	0.11	0.12	0.23	0.17	0.1	0.146	0
CRYBA1	0.16	0.1	0.16	0.2	0.1	0.144	0
CRYBA2	0.25	0.09	0.19	0.12	0.16	0.162	0
CRYBA4	0.16	0.16	0.25	0.27	0.15	0.198	0
CRYBB1	0.03	0.13	0.06	0.05	0.02	0.058	0
CRYBB2	0.03	0.03	0.05	0.04	0.06	0.042	0
CRYBB2P1	0.44	0.48	0.58	0.55	0.6	0.53	0
CRYBB3	0.3	0.28	0.28	0.25	0.24	0.27	0
CRYGA	0.05	0	0.06	0.04	0.03	0.036	0
CRYGB	0.07	0.08	0.11	0.04	0.02	0.064	0
CRYGC	0.04	0.04	0.07	0.04	0.06	0.05	0
CRYGD	0.05	0.07	0.09	0.14	0.11	0.092	0
CRYGS	0.06	0.01	0.1	0.07	0	0.048	0
CRYM	0.14	0.15	0.21	0.2	0.15	0.17	0
CRYZ	0.16	0.28	0.1	0.15	0.14	0.166	0
CS	0.39	0.32	0.24	0.2	0.25	0.28	0
MAPK14	0.62	0.79	0.64	0.67	0.66	0.676	0
CSE1L	0.2	0.24	0.29	0.31	0.34	0.276	0
CSF1	0.31	0.26	0.31	0.34	0.39	0.322	0
CSF1R	0.1	0.15	0.16	0.24	0.17	0.164	0
CSF2	0.2	0.21	0.19	0.16	0.31	0.214	0
CSF2RA	0.08	0.05	0.05	0.07	0.08	0.066	0
CSF2RB	0.31	0.23	0.08	0.33	0.27	0.244	0
CSF3	0.07	0.06	0.03	0.07	0.05	0.056	0
CSF3R	0.04	0.04	0.03	0.04	0.01	0.032	0
CSH1	0.09	0.05	0.12	0.1	0.1	0.092	0
CSH2	0.21	0.24	0.24	0.18	0.19	0.212	0
CSHL1	0.1	0.07	0.05	0.08	0.08	0.076	0
CSK	0.13	0.26	0.31	0.33	0.35	0.276	0
CSN1S1	0.17	0.08	0.06	0.17	0.06	0.108	0
CSN2	0.09	0.17	0.13	0.1	0.1	0.118	0
CSN3	0.26	0.18	0.21	0.19	0.2	0.208	0
CSNK1A1	0.79	0.79	0.83	0.79	0.84	0.808	0
CSNK1D	0.7	0.72	0.79	0.8	0.91	0.784	0
CSNK1E	0.87	0.91	0.89	0.92	0.95	0.908	3
CSNK1G2	0.65	0.47	0.5	0.64	0.46	0.544	0
CSNK1G3	0.53	0.42	0.5	0.55	0.41	0.482	0
CSNK2A1	0.57	0.91	0.84	0.85	0.85	0.804	1
CSNK2A2	0.86	0.89	0.86	0.82	0.83	0.852	0
CSNK2B	0.27	0.39	0.29	0.3	0.34	0.318	0
VCAN	0.25	0.28	0.37	0.43	0.39	0.344	0
NCAN	0.08	0.07	0.25	0.2	0.16	0.152	0
CSPG4	0.13	0.12	0.22	0.24	0.18	0.178	0
CSRP1	0.14	0.17	0.15	0.16	0.19	0.162	0
CSRP2	0.13	0.27	0.21	0.2	0.34	0.23	0
SLC25A10	0.11	0.22	0.08	0.17	0.16	0.148	0
CST1	0.05	0.03	0.05	0.12	0.11	0.072	0
CST2	0.07	0.11	0.05	0.12	0.06	0.082	0
CST3	0.18	0.13	0.21	0.19	0.15	0.172	0
CST4	0.11	0.13	0.08	0.14	0.1	0.112	0
CST5	0.19	0.11	0.18	0.1	0.1	0.136	0
CST6	0.26	0.16	0.15	0.21	0.26	0.208	0
CSTA	0.11	0.09	0.12	0.06	0.06	0.088	0
CSTB	0.25	0.22	0.3	0.32	0.33	0.284	0
CSTF1	0.06	0.04	0.08	0.08	0.1	0.072	0
CSTF2	0.66	0.58	0.51	0.52	0.54	0.562	0
CSTF3	0.12	0.17	0.14	0.08	0.12	0.126	0
NKX2-5	0.18	0.09	0.1	0.09	0.09	0.11	0
CTAG1B	0.1	0.12	0.14	0.11	0.1	0.114	0
CTBS	0.1	0.07	0.05	0.08	0.07	0.074	0
CTBP1	0.87	0.89	0.73	0.83	0.88	0.84	0
CTBP2	0.49	0.83	0.71	0.61	0.8	0.688	0
CTF1	0.05	0.03	0.07	0.09	0.08	0.064	0
CCN2	0.05	0.18	0.14	0.07	0.13	0.114	0
CTH	0.11	0.08	0.13	0.19	0.09	0.12	0
CTLA4	0.16	0.11	0.13	0.23	0.06	0.138	0
CTNNA1	0.34	0.38	0.29	0.24	0.41	0.332	0
CTNNA2	0.68	0.79	0.62	0.61	0.76	0.692	0
CTNS	0.08	0.05	0.09	0.12	0.05	0.078	0
CTNNB1	0.93	0.99	0.96	0.97	0.96	0.962	1
CTNND1	0.32	0.54	0.37	0.42	0.52	0.434	0
CTNND2	0.62	0.78	0.68	0.75	0.82	0.73	2
CTRB1	0.26	0.19	0.36	0.21	0.23	0.25	0
CTRL	0.11	0.14	0.1	0.15	0.15	0.13	0
CTSB	0.17	0.2	0.21	0.3	0.26	0.228	0
CTSD	0.15	0.17	0.21	0.26	0.26	0.21	0
CTSE	0.24	0.27	0.32	0.28	0.24	0.27	0
CTSG	0.07	0.11	0.14	0.1	0.11	0.106	0
CTSH	0.1	0.08	0.09	0.1	0.02	0.078	0
CTSK	0.53	0.44	0.43	0.52	0.45	0.474	0
CTSO	0.24	0.1	0.18	0.16	0.15	0.166	0
CTSS	0.09	0.1	0.04	0.03	0	0.052	0
CTSW	0.04	0.07	0.12	0.07	0.01	0.062	0
CTSZ	0.54	0.34	0.45	0.41	0.38	0.424	0
CUX1	0.94	0.93	0.89	0.89	0.93	0.916	2
CX3CR1	0.06	0.02	0.02	0.06	0.04	0.04	3
CXADR	0.12	0.06	0.15	0.11	0.13	0.114	0
TEX28	0.05	0.05	0.07	0.04	0.1	0.062	0
CYB5A	0.06	0.03	0.04	0.06	0.05	0.048	0
CYB561	0.31	0.19	0.23	0.36	0.36	0.29	0
CYBA	0.12	0.14	0.09	0.09	0.05	0.098	0
CYBB	0.06	0.05	0.14	0.13	0.05	0.086	0
CYC1	0.04	0.08	0.02	0.07	0.05	0.052	0
CYLC1	0.07	0.08	0.13	0.1	0.15	0.106	0
CYLC2	0.11	0.11	0.07	0.16	0.03	0.096	3
CYLD	0.24	0.34	0.35	0.3	0.26	0.298	0
CYP1A1	0.4	0.45	0.53	0.35	0.54	0.454	0
CYP1A2	0.26	0.16	0.1	0.22	0.24	0.196	0
CYP1B1	0.63	0.59	0.63	0.56	0.6	0.602	0
CYP2A6	0.14	0.09	0.04	0.08	0.08	0.086	0
CYP2A7	0.03	0.01	0.08	0.08	0.06	0.052	0
CYP3A7	0.14	0.13	0.1	0.12	0.17	0.132	0
CYP2A13	0.13	0.11	0.14	0.18	0.12	0.136	0
CYP2B6	0.15	0.18	0.2	0.25	0.19	0.194	0
CYP2C19	0.09	0.06	0.1	0.07	0.07	0.078	0
CYP2C8	0.17	0.2	0.19	0.22	0.21	0.198	0
CYP2C9	0.13	0.1	0.08	0.07	0.08	0.092	0
CYP2C18	0.16	0.23	0.23	0.26	0.22	0.22	0
CYP2D6	0.1	0.09	0.07	0.11	0.08	0.09	0
CYP2E1	0.13	0.24	0.14	0.24	0.17	0.184	0
CYP2J2	0.14	0.16	0.15	0.21	0.13	0.158	0
CYP3A4	0.07	0.04	0.03	0.07	0.05	0.052	0
CYP3A5	0.13	0.14	0.07	0.22	0.18	0.148	0
CYP4A11	0.03	0.02	0.03	0.01	0.02	0.022	0
CYP4B1	0.17	0.17	0.13	0.17	0.06	0.14	0
CYP8B1	0.07	0.19	0.15	0.07	0.16	0.128	0
CYP11A1	0.7	0.67	0.68	0.69	0.66	0.68	0
CYP11B1	0.22	0.18	0.27	0.22	0.29	0.236	3
CYP17A1	0.3	0.18	0.26	0.36	0.35	0.29	0
CYP19A1	0	0.01	0.02	0.03	0.01	0.014	0
CYP21A2	0.32	0.22	0.24	0.38	0.2	0.272	0
CYP24A1	0.3	0.23	0.31	0.26	0.16	0.252	0
CYP26A1	0.27	0.25	0.24	0.21	0.27	0.248	0
CYP27A1	0.24	0.1	0.09	0.2	0.14	0.154	0
CYP51A1	0.32	0.2	0.28	0.36	0.18	0.268	0
DAB1	0.6	0.53	0.62	0.46	0.63	0.568	0
DAB2	0.25	0.35	0.27	0.27	0.46	0.32	0
DACH1	0.34	0.28	0.26	0.21	0.21	0.26	0
DAD1	0.07	0.09	0.08	0.11	0.05	0.08	0
CD55	0.06	0.18	0.14	0.16	0.19	0.146	0
DAG1	0.09	0.17	0.15	0.2	0.15	0.152	0
DGKA	0.02	0.03	0.08	0.1	0.04	0.054	0
DGKB	0.27	0.22	0.14	0.28	0.23	0.228	0
DGKG	0.13	0.1	0.1	0.09	0.07	0.098	0
DGKQ	0.8	0.93	0.74	0.76	0.86	0.818	0
DAO	0.14	0.1	0.16	0.12	0.18	0.14	0
DAP	0.42	0.67	0.54	0.32	0.65	0.52	0
DAPK1	0.68	0.74	0.78	0.83	0.71	0.748	0
DAPK3	0.83	0.94	0.82	0.84	0.86	0.858	0
DARS1	0.08	0.21	0.21	0.12	0.09	0.142	0
DAXX	0.21	0.19	0.2	0.19	0.58	0.274	0
DAZL	0.17	0.1	0.14	0.13	0.2	0.148	0
DBH	0.23	0.49	0.28	0.45	0.4	0.37	0
DBI	0.15	0.1	0.12	0.14	0.17	0.136	0
DBN1	0.27	0.41	0.38	0.32	0.56	0.388	0
DBP	0.05	0.01	0.18	0.07	0.02	0.066	0
DBT	0.12	0.17	0.1	0.18	0.12	0.138	0
DCC	0.23	0.22	0.23	0.38	0.25	0.262	2
ECI1	0.05	0.11	0.04	0.06	0.01	0.054	0
DCK	0.14	0.15	0.16	0.1	0.11	0.132	0
DCN	0.04	0.04	0.01	0.03	0	0.024	0
DCTD	0.19	0.14	0.17	0.08	0.18	0.152	0
ACE	0.27	0.37	0.25	0.35	0.36	0.32	3
DCT	0.24	0.07	0.3	0.16	0.19	0.192	0
DCTN1	0.52	0.73	0.69	0.7	0.72	0.672	0
DCX	0.45	0.46	0.42	0.51	0.46	0.46	0
DDB1	0.56	0.68	0.82	0.72	0.73	0.702	0
DDB2	0.07	0.12	0.2	0.24	0.21	0.168	0
DDC	0.2	0.04	0.05	0.03	0.06	0.076	3
AKR1C1	0.15	0.1	0.15	0.23	0.08	0.142	0
AKR1C2	0.67	0.5	0.52	0.59	0.56	0.568	0
GADD45A	0.23	0.16	0.14	0.13	0.13	0.158	0
DDIT3	0.32	0.23	0.17	0.11	0.25	0.216	0
DDOST	0.04	0.1	0.09	0.12	0.09	0.088	0
DDT	0.07	0.05	0.07	0.03	0.07	0.058	0
DDX1	0.41	0.39	0.39	0.43	0.53	0.43	0
DDX3X	0.76	0.94	0.96	0.9	0.93	0.898	1
DDX5	0.71	0.84	0.88	0.85	0.82	0.82	0
DDX6	0.77	0.85	0.83	0.8	0.83	0.816	0
DMXL1	0.67	0.76	0.76	0.72	0.85	0.752	0
DHX8	0.6	0.55	0.63	0.54	0.55	0.574	0
DHX9	0.64	0.74	0.85	0.68	0.79	0.74	0
DDX10	0.37	0.58	0.64	0.43	0.46	0.496	0
DDX11	0.33	0.36	0.43	0.4	0.46	0.396	0
DHX15	0.26	0.72	0.44	0.57	0.53	0.504	0
DECR1	0.34	0.41	0.28	0.44	0.43	0.38	0
DEFA1	0.24	0.09	0.11	0.2	0.16	0.16	0
DEFA5	0.07	0.05	0.05	0.06	0.09	0.064	0
DEFA6	0.32	0.44	0.45	0.41	0.43	0.41	0
DEFB1	0.19	0.14	0.15	0.23	0.14	0.17	0
DEFB4A	0.01	0.05	0.04	0	0.02	0.024	0
DES	0.16	0.2	0.28	0.16	0.2	0.2	0
CFD	0.04	0.06	0.03	0.06	0.02	0.042	0
DFFA	0.24	0.22	0.24	0.21	0.2	0.222	0
DFFB	0.11	0.18	0.19	0.18	0.19	0.17	0
TIMM8A	0.33	0.21	0.15	0.17	0.29	0.23	0
GSDME	0.49	0.49	0.24	0.47	0.41	0.42	0
COCH	0.21	0.09	0.1	0.06	0.19	0.13	0
DGUOK	0.72	0.71	0.61	0.73	0.78	0.71	0
DHCR7	0.09	0.65	0.61	0.63	0.64	0.524	1
DHCR24	0.06	0.13	0.15	0.19	0.25	0.156	0
DHFR	0.03	0.12	0.06	0.06	0.02	0.058	0
DHODH	0.04	0.05	0.05	0.05	0.04	0.046	0
DHPS	0.42	0.32	0.38	0.3	0.36	0.356	0
CYB5R3	0.21	0.22	0.2	0.36	0.1	0.218	0
NQO1	0.07	0.11	0.14	0.06	0.07	0.09	0
DIAPH1	0.72	0.6	0.76	0.71	0.77	0.712	0
DIAPH2	0.15	0.09	0.16	0.25	0.14	0.158	0
DIO2	0.11	0.1	0.14	0.08	0.07	0.1	0
DIO3	0.09	0.13	0.16	0.09	0.08	0.11	0
DKC1	0.23	0.25	0.2	0.2	0.27	0.23	0
DLAT	0.16	0.2	0.09	0.11	0.19	0.15	0
DLD	0.16	0.63	0.25	0.38	0.31	0.346	0
DLG1	0.53	0.7	0.68	0.76	0.8	0.694	3
DLG2	0.78	0.94	0.92	0.91	0.92	0.894	2
DLG3	0.88	0.93	0.94	0.97	0.97	0.938	0
DLG4	0.72	0.9	0.93	0.95	0.97	0.894	1
DLST	0.11	0.36	0.22	0.31	0.22	0.244	0
DLSTP1	0.24	0.19	0.25	0.52	0.24	0.288	0
DLX1	0.3	0.33	0.47	0.32	0.45	0.374	0
DLX2	0.25	0.16	0.24	0.22	0.24	0.222	3
DLX3	0.28	0.28	0.28	0.15	0.33	0.264	2
DLX4	0.17	0.21	0.22	0.11	0.17	0.176	0
DLX5	0.24	0.21	0.31	0.2	0.22	0.236	0
DLX6	0.23	0.18	0.14	0.12	0.16	0.166	3
DMBT1	0.24	0.18	0.23	0.27	0.17	0.218	0
DMD	0.69	0.91	0.84	0.84	0.84	0.824	0
SARDH	0.14	0.08	0.09	0.08	0.04	0.086	0
DMP1	0.08	0.05	0.05	0.09	0.11	0.076	0
DNM1	0.77	0.82	0.81	0.84	0.84	0.816	0
DMPK	0.16	0.68	0.65	0.62	0.64	0.55	1
DMRT1	0.12	0.1	0.2	0.18	0.04	0.128	0
DMWD	0.43	0.72	0.57	0.67	0.78	0.634	3
DNA2	0.65	0.6	0.61	0.57	0.57	0.6	0
DNAH5	0.29	0.5	0.28	0.32	0.5	0.378	0
DNAH8	0.17	0.27	0.23	0.28	0.22	0.234	0
DNAH9	0.28	0.26	0.2	0.23	0.32	0.258	0
DNASE1	0.69	0.74	0.79	0.76	0.76	0.748	0
DNASE1L1	0.48	0.38	0.47	0.39	0.31	0.406	0
DNASE1L2	0.19	0.11	0.16	0.16	0.19	0.162	0
DNASE1L3	0.18	0.14	0.13	0.09	0.16	0.14	0
DNASE2	0.14	0.11	0.21	0.16	0.14	0.152	0
DYNC1H1	0.98	0.99	1	0.98	0.98	0.986	1
DYNC1I1	0.68	0.89	0.79	0.9	0.81	0.814	0
DYNC1I2	0.3	0.3	0.31	0.29	0.48	0.336	0
DYNC1LI2	0.63	0.6	0.72	0.65	0.58	0.636	0
DNM2	0.22	0.33	0.31	0.2	0.44	0.3	0
DNMT1	0.98	0.93	0.95	0.89	0.93	0.936	0
TRDMT1	0.58	0.52	0.63	0.49	0.56	0.556	0
DNMT3A	0.93	0.94	0.97	0.96	0.97	0.954	1
DNMT3B	0.38	0.36	0.41	0.37	0.47	0.398	0
DNTT	0.51	0.44	0.52	0.45	0.6	0.504	0
DOCK1	0.24	0.22	0.33	0.33	0.32	0.288	3
DOCK2	0.13	0.21	0.31	0.22	0.25	0.224	0
DOCK3	0.63	0.67	0.73	0.76	0.67	0.692	0
DOK1	0.07	0.04	0.1	0.12	0.1	0.086	0
DPAGT1	0.29	0.21	0.17	0.15	0.21	0.206	0
DPEP1	0.09	0.08	0.1	0.13	0.06	0.092	0
DPH1	0.43	0.43	0.39	0.34	0.52	0.422	0
DPH2	0.48	0.46	0.37	0.48	0.53	0.464	0
DPP4	0.25	0.28	0.29	0.26	0.3	0.276	3
DPP6	0.76	0.69	0.79	0.72	0.79	0.75	3
DPT	0.15	0.14	0.14	0.12	0.09	0.128	0
DPYD	0.31	0.3	0.31	0.37	0.23	0.304	3
DPYS	0.56	0.6	0.62	0.62	0.56	0.592	0
DPYSL2	0.94	1	0.99	1	1	0.986	1
DPYSL3	0.64	0.58	0.64	0.63	0.67	0.632	3
DR1	0.27	0.25	0.21	0.21	0.31	0.25	0
SLC26A3	0.13	0.1	0.09	0.11	0.23	0.132	0
DRD1	0.19	0.07	0.13	0.18	0.15	0.144	3
DRD2	0.63	0.71	0.63	0.7	0.84	0.702	3
DRD3	0.11	0.09	0.12	0.16	0.11	0.118	3
DRD4	0.71	0.74	0.71	0.8	0.73	0.738	0
DRD5	0.53	0.61	0.6	0.65	0.7	0.618	0
DRG2	0.05	0.24	0.19	0.17	0.12	0.154	0
ARID3A	0.22	0.69	0.42	0.28	0.36	0.394	0
DRP2	0.47	0.34	0.4	0.52	0.44	0.434	0
ATN1	0.68	0.55	0.66	0.7	0.72	0.662	0
DSC1	0.08	0.09	0.11	0.1	0.04	0.084	0
DSC2	0.13	0.17	0.16	0.2	0.18	0.168	0
DSC3	0.15	0.16	0.29	0.15	0.15	0.18	0
DSCAM	0.97	0.99	0.98	0.99	1	0.986	1
RCAN1	0.56	0.67	0.46	0.46	0.48	0.526	0
DSG1	0.06	0.04	0.07	0.02	0.04	0.046	0
DSG2	0.03	0.1	0.03	0.07	0.06	0.058	0
DSG3	0.32	0.28	0.18	0.2	0.25	0.246	0
TSC22D3	0.15	0.07	0.13	0.04	0.06	0.09	0
DSP	0.27	0.38	0.29	0.28	0.39	0.322	0
EPYC	0.11	0.17	0.13	0.09	0.13	0.126	0
DSPP	0.03	0.04	0.08	0.05	0.06	0.052	0
SLC26A2	0.1	0.11	0.03	0.03	0.01	0.056	0
DTNA	0.32	0.3	0.47	0.33	0.39	0.362	0
DTNB	0.25	0.3	0.36	0.45	0.44	0.36	0
HBEGF	0.06	0.05	0.13	0.07	0.02	0.066	0
DTX1	0.58	0.61	0.53	0.56	0.47	0.55	0
DTYMK	0.11	0.09	0.05	0.1	0.03	0.076	0
ECM2	0.34	0.42	0.25	0.38	0.38	0.354	0
DUSP1	0.1	0.23	0.2	0.23	0.2	0.192	0
DUSP2	0.19	0.05	0.14	0.04	0.07	0.098	0
DUSP3	0.46	0.65	0.53	0.58	0.52	0.548	0
DUSP4	0.21	0.24	0.23	0.31	0.23	0.244	0
DUSP5	0.18	0.26	0.18	0.22	0.19	0.206	0
DUSP6	0.26	0.31	0.35	0.39	0.37	0.336	0
DUSP7	0.32	0.43	0.43	0.41	0.41	0.4	0
DUSP8	0.76	0.71	0.73	0.82	0.68	0.74	0
DUSP9	0.15	0.14	0.16	0.21	0.12	0.156	0
DUT	0.2	0.25	0.26	0.29	0.25	0.25	0
DVL1	0.51	0.77	0.58	0.58	0.68	0.624	0
DVL2	0.15	0.28	0.26	0.09	0.15	0.186	0
DVL3	0.8	0.89	0.79	0.79	0.79	0.812	3
DYRK1A	0.93	0.97	1	1	0.99	0.978	1
TOR1A	0.3	0.26	0.21	0.16	0.31	0.248	0
E2F1	0.22	0.18	0.15	0.07	0.19	0.162	0
E2F2	0.16	0.04	0.04	0.07	0.11	0.084	0
E2F3	0.25	0.43	0.35	0.42	0.46	0.382	0
E2F4	0.17	0.16	0.21	0.13	0.29	0.192	0
E2F5	0.28	0.32	0.32	0.3	0.23	0.29	0
E2F6	0.19	0.32	0.23	0.21	0.12	0.214	0
E4F1	0.15	0.13	0.09	0.16	0.15	0.136	0
EBF1	0.31	0.3	0.26	0.18	0.17	0.244	0
GPR183	0.26	0.2	0.17	0.18	0.3	0.222	0
ECE1	0.52	0.36	0.45	0.49	0.45	0.454	0
TYMP	0.13	0.16	0.13	0.11	0.05	0.116	0
ECH1	0.24	0.37	0.26	0.14	0.23	0.248	0
ECHS1	0.13	0.19	0.16	0.14	0.09	0.142	0
ECM1	0.35	0.29	0.3	0.3	0.16	0.28	0
ECT2	0.13	0.2	0.19	0.17	0.21	0.18	0
EDA	0.33	0.22	0.28	0.37	0.27	0.294	0
S1PR1	0.37	0.31	0.25	0.31	0.29	0.306	0
LPAR1	0.1	0.13	0.14	0.17	0.07	0.122	0
S1PR3	0.32	0.28	0.16	0.14	0.25	0.23	0
EDN1	0.12	0.05	0.04	0.03	0.03	0.054	0
EDN3	0.34	0.25	0.26	0.29	0.32	0.292	0
EDNRA	0.17	0.13	0.1	0.15	0.04	0.118	0
EDNRB	0.21	0.21	0.24	0.49	0.24	0.278	0
PHC1	0.59	0.61	0.67	0.66	0.66	0.638	0
PHC2	0.08	0.05	0.17	0.08	0.06	0.088	0
EEF1A1	0.15	0.3	0.15	0.23	0.25	0.216	0
EEF1A2	0.31	0.58	0.5	0.38	0.47	0.448	0
EEF1B2	0.07	0.18	0.09	0.07	0.06	0.094	0
EEF1D	0.24	0.21	0.36	0.14	0.3	0.25	0
EEF1G	0.41	0.27	0.41	0.58	0.42	0.418	0
EEF2	0.05	0.3	0.29	0.41	0.23	0.256	0
EIF2D	0.29	0.18	0.36	0.39	0.22	0.288	0
EFNA1	0.05	0.01	0	0.03	0.03	0.024	0
EFNA2	0.09	0.02	0.08	0.04	0.05	0.056	0
EFNA3	0.52	0.45	0.52	0.51	0.36	0.472	0
EFNA4	0.12	0.1	0.08	0.12	0.08	0.1	0
EFNA5	0.3	0.33	0.18	0.29	0.27	0.274	0
EFNB1	0.24	0.28	0.25	0.31	0.22	0.26	0
EFNB2	0.73	0.84	0.62	0.7	0.67	0.712	0
EFNB3	0.1	0.1	0.25	0.15	0.13	0.146	0
EGF	0.06	0.04	0.08	0.05	0.03	0.052	0
CELSR3	0.71	0.79	0.73	0.74	0.76	0.746	0
CELSR2	0.67	0.67	0.58	0.62	0.6	0.628	0
MEGF6	0.26	0.42	0.34	0.32	0.32	0.332	0
MEGF8	0.75	0.63	0.69	0.7	0.65	0.684	0
EGFR	0.22	0.33	0.4	0.43	0.36	0.348	0
EGR1	0.48	0.47	0.39	0.41	0.37	0.424	0
EGR2	0.16	0.16	0.13	0.08	0.23	0.152	0
EGR3	0.33	0.23	0.35	0.39	0.43	0.346	3
EGR4	0.34	0.16	0.13	0.17	0.24	0.208	0
EHHADH	0.14	0.06	0.06	0.03	0.13	0.084	0
EIF1AX	0.17	0.23	0.26	0.21	0.22	0.218	0
EIF2S1	0.04	0.08	0.15	0.15	0.05	0.094	0
EIF2B1	0.05	0.05	0.12	0.09	0.14	0.09	0
EIF2S3	0.39	0.53	0.56	0.59	0.45	0.504	0
EPHA2	0.27	0.31	0.26	0.26	0.38	0.296	0
EIF4A1	0.2	0.31	0.32	0.44	0.43	0.34	0
EIF4A2	0.31	0.23	0.38	0.29	0.35	0.312	0
EIF4B	0.51	0.81	0.76	0.63	0.62	0.666	0
EIF4E	0.35	0.44	0.3	0.48	0.65	0.444	3
EIF4EBP1	0.22	0.23	0.28	0.28	0.23	0.248	0
EIF4EBP2	0.27	0.17	0.28	0.29	0.26	0.254	0
EIF4G1	0.68	0.83	0.69	0.76	0.78	0.748	3
EIF4G2	0.43	0.31	0.49	0.63	0.34	0.44	0
EIF5	0.28	0.28	0.34	0.21	0.3	0.282	0
EIF5A	0.16	0.18	0.13	0.16	0.16	0.158	0
CELA1	0.34	0.35	0.3	0.21	0.34	0.308	0
ELANE	0.04	0.03	0.04	0.08	0.03	0.044	0
SERPINB1	0.08	0.03	0.07	0.1	0.11	0.078	0
ELAVL2	0.92	0.92	0.86	0.89	0.85	0.888	3
ELAVL1	0.46	0.66	0.64	0.65	0.78	0.638	0
ELAVL3	0.92	0.98	0.97	0.98	0.98	0.966	1
ELAVL4	0.44	0.63	0.67	0.58	0.53	0.57	0
ELF1	0.32	0.17	0.29	0.22	0.31	0.262	0
ELF2	0.56	0.69	0.75	0.62	0.79	0.682	0
ELF3	0.21	0.32	0.2	0.2	0.23	0.232	0
ELF4	0.55	0.62	0.6	0.61	0.63	0.602	0
ELF5	0.15	0.11	0.22	0.23	0.15	0.172	0
ELK1	0.29	0.17	0.33	0.21	0.26	0.252	0
ELK3	0.06	0.05	0.11	0.02	0.18	0.084	0
ELK4	0.12	0.07	0.23	0.17	0.1	0.138	0
ELN	0.26	0.18	0.23	0.31	0.13	0.222	0
EML1	0.78	0.8	0.76	0.66	0.64	0.728	0
EMD	0.14	0.23	0.24	0.03	0.18	0.164	0
MARK2	0.83	0.78	0.82	0.8	0.84	0.814	0
EMP1	0.18	0.17	0.12	0.18	0.17	0.164	0
EMP2	0.35	0.1	0.21	0.25	0.18	0.218	0
EMP3	0.26	0.13	0.19	0.18	0.18	0.188	0
EMX1	0.2	0.2	0.31	0.2	0.39	0.26	0
CTTN	0.65	0.73	0.74	0.64	0.69	0.69	0
EMX2	0.07	0.04	0.11	0.05	0.02	0.058	0
EN1	0.27	0.17	0.19	0.2	0.28	0.222	0
EN2	0.34	0.25	0.23	0.23	0.25	0.26	3
ENDOG	0.22	0.07	0.17	0.23	0.21	0.18	0
ENG	0.07	0.06	0.08	0.07	0.08	0.072	0
ENO1	0.23	0.35	0.28	0.21	0.38	0.29	0
ENO2	0.41	0.51	0.54	0.56	0.5	0.504	0
ENO3	0.24	0.13	0.17	0.26	0.21	0.202	0
ENPEP	0.14	0.21	0.16	0.11	0.16	0.156	0
ENSA	0.17	0.31	0.24	0.29	0.12	0.226	0
SLC29A1	0.15	0.07	0.05	0.12	0.08	0.094	0
EP300	0.99	0.99	0.99	0.96	0.95	0.976	1
EPAS1	0.26	0.24	0.22	0.16	0.24	0.224	0
EPB41	0.29	0.36	0.46	0.46	0.38	0.39	0
EPB41L1	0.44	0.65	0.63	0.6	0.68	0.6	0
EPB41L2	0.09	0.17	0.14	0.06	0.11	0.114	0
EPB42	0.8	0.88	0.83	0.72	0.89	0.824	0
STOM	0.06	0.1	0.09	0.19	0.09	0.106	0
EPHA1	0.29	0.26	0.2	0.1	0.26	0.222	0
EPHA3	0.3	0.68	0.35	0.51	0.37	0.442	0
EPHA4	0.45	0.47	0.53	0.59	0.5	0.508	0
EPHA5	0.69	0.57	0.59	0.61	0.58	0.608	0
EPHA7	0.19	0.18	0.28	0.32	0.06	0.206	0
EPHA8	0.29	0.3	0.43	0.36	0.42	0.36	0
EPHB1	0.74	0.84	0.85	0.72	0.92	0.814	0
EPHB2	0.83	0.77	0.85	0.75	0.75	0.79	3
EPHB3	0.17	0.29	0.4	0.42	0.36	0.328	0
EPHB4	0.19	0.09	0.11	0.15	0.13	0.134	0
EPHB6	0.38	0.24	0.28	0.26	0.35	0.302	0
EPHX1	0.05	0.04	0.03	0.05	0.03	0.04	0
EPHX2	0.11	0.1	0.11	0.17	0.04	0.106	0
STX2	0.47	0.25	0.4	0.35	0.53	0.4	0
CLN8	0.08	0.09	0.11	0.17	0.06	0.102	3
EPO	0.56	0.31	0.5	0.41	0.51	0.458	0
EPOR	0.35	0.29	0.26	0.17	0.28	0.27	0
EPRS1	0.26	0.26	0.39	0.44	0.24	0.318	0
EPS8	0.37	0.37	0.47	0.43	0.37	0.402	0
EPS15	0.3	0.39	0.35	0.34	0.51	0.378	0
NR2F6	0.51	0.5	0.4	0.5	0.57	0.496	0
ERBB2	0.15	0.32	0.21	0.13	0.31	0.224	0
ERBB3	0.1	0.14	0.2	0.12	0.18	0.148	0
ERBB4	0.19	0.16	0.14	0.51	0.18	0.236	0
ERCC1	0.24	0.33	0.14	0.16	0.23	0.22	0
ERCC2	0.09	0.12	0.23	0.26	0.26	0.192	0
EREG	0.08	0.01	0.01	0.04	0.03	0.034	0
EYA4	0.27	0.32	0.25	0.12	0.22	0.236	0
ERCC3	0.57	0.4	0.37	0.48	0.32	0.428	0
ERCC4	0.33	0.65	0.29	0.34	0.47	0.416	0
ERCC5	0.59	0.69	0.62	0.56	0.74	0.64	0
ERCC6	0.54	0.72	0.53	0.57	0.54	0.58	0
ERF	0.25	0.21	0.22	0.13	0.08	0.178	0
ERG	0.4	0.57	0.42	0.38	0.44	0.442	3
ERH	0.13	0.18	0.2	0.19	0.16	0.172	0
ERN1	0.17	0.35	0.15	0.23	0.24	0.228	0
ERV3-1	0.24	0.31	0.36	0.39	0.57	0.374	0
FBL	0.07	0.27	0.22	0.25	0.17	0.196	0
ESD	0.05	0.11	0.05	0.14	0.11	0.092	0
ESR1	0.33	0.39	0.29	0.14	0.33	0.296	0
ESR2	0.38	0.55	0.4	0.39	0.63	0.47	3
ESRRA	0.43	0.39	0.25	0.3	0.43	0.36	0
ESRRB	0.04	0.02	0.07	0.04	0.06	0.046	3
ESRRG	0.42	0.36	0.36	0.3	0.34	0.356	0
ETF1	0.47	0.6	0.56	0.5	0.63	0.552	0
ETFA	0.22	0.23	0.17	0.22	0.2	0.208	0
ETFB	0.59	0.63	0.43	0.4	0.4	0.49	2
ETFDH	0.08	0.07	0.05	0.06	0.09	0.07	0
ETS1	0.47	0.43	0.46	0.47	0.67	0.5	0
ETS2	0.78	0.66	0.54	0.59	0.47	0.608	0
ETV1	0.38	0.4	0.39	0.3	0.55	0.404	0
ETV2	0.27	0.19	0.18	0.25	0.14	0.206	0
ETV3	0.15	0.14	0.16	0.25	0.18	0.176	0
ETV4	0.14	0.12	0.23	0.18	0.18	0.17	0
ETV5	0.13	0.12	0.16	0.25	0.11	0.154	0
ETV6	0.29	0.3	0.34	0.26	0.32	0.302	0
EVC	0.18	0.24	0.33	0.16	0.31	0.244	0
MECOM	0.22	0.26	0.09	0.09	0.22	0.176	0
EVI2A	0.15	0.12	0.21	0.21	0.18	0.174	0
EVI2B	0.22	0.15	0.17	0.14	0.16	0.168	0
EVPL	0.28	0.24	0.36	0.27	0.43	0.316	0
EVX1	0.22	0.23	0.36	0.22	0.19	0.244	0
EWSR1	0.36	0.75	0.54	0.4	0.64	0.538	0
EXT1	0.07	0.09	0.06	0.06	0.03	0.062	3
EXT2	0.17	0.08	0.09	0.12	0.05	0.102	0
EXTL1	0.18	0.2	0.09	0.09	0.14	0.14	0
EXTL2	0.2	0.21	0.13	0.11	0.17	0.164	0
EXTL3	0.28	0.29	0.29	0.45	0.28	0.318	0
EYA1	0.06	0.08	0.05	0.1	0.02	0.062	0
EYA2	0.49	0.57	0.46	0.44	0.54	0.5	0
EYA3	0.1	0.15	0.14	0.11	0.16	0.132	0
EZH1	0.34	0.29	0.26	0.32	0.22	0.286	0
EZH2	0.45	0.53	0.34	0.3	0.36	0.396	0
F2	0.05	0.09	0.11	0.08	0.04	0.074	0
F2R	0.1	0.14	0.19	0.2	0.11	0.148	0
F2RL1	0.22	0.19	0.22	0.2	0.25	0.216	0
F2RL2	0.13	0.13	0.16	0.13	0.11	0.132	0
F3	0.45	0.38	0.5	0.51	0.36	0.44	0
F5	0.12	0.13	0.05	0.16	0.11	0.114	0
F7	0.2	0.18	0.21	0.25	0.21	0.21	0
F8	0.1	0.14	0.07	0.16	0.1	0.114	0
F9	0.31	0.26	0.19	0.2	0.12	0.216	0
F10	0.06	0.04	0.08	0.14	0.02	0.068	0
F11	0.01	0.01	0.03	0.02	0	0.014	0
F12	0.09	0.16	0.14	0.06	0.11	0.112	0
F13A1	0.02	0.04	0.01	0.02	0.04	0.026	0
F13B	0.08	0.08	0.04	0.11	0.05	0.072	0
FAAH	0.11	0.1	0.16	0.12	0.11	0.12	0
FABP4	0.05	0.06	0.08	0.06	0.1	0.07	3
FABP1	0.07	0.15	0.04	0.06	0.05	0.074	0
FABP2	0.2	0.03	0.14	0.11	0.1	0.116	0
FABP3	0.07	0.16	0.08	0.1	0.15	0.112	0
FABP5	0.12	0.14	0.12	0.06	0.09	0.106	3
FABP7	0.08	0.08	0.07	0.08	0.05	0.072	0
FANCA	0.23	0.29	0.27	0.32	0.29	0.28	0
FANCC	0.25	0.22	0.3	0.21	0.41	0.278	0
FANCD2	0.22	0.3	0.21	0.17	0.25	0.23	0
FANCE	0.15	0.16	0.11	0.2	0.24	0.172	0
ACSL1	0.43	0.29	0.23	0.24	0.39	0.316	0
ACSL3	0.5	0.61	0.59	0.63	0.57	0.58	0
ACSL4	0.33	0.35	0.31	0.32	0.35	0.332	0
FAH	0.2	0.16	0.24	0.18	0.26	0.208	0
PTK2B	0.23	0.24	0.33	0.28	0.27	0.27	0
BPTF	0.7	0.77	0.78	0.6	0.79	0.728	0
FANCB	0.12	0.05	0.06	0.1	0.07	0.08	0
FANCF	0.17	0.22	0.14	0.22	0.25	0.2	0
FANCG	0.2	0.19	0.09	0.09	0.27	0.168	0
FAP	0.15	0.11	0.2	0.2	0.15	0.162	0
FBLN1	0.25	0.37	0.24	0.21	0.4	0.294	0
FARSA	0.48	0.47	0.42	0.47	0.62	0.492	0
FASN	0.2	0.31	0.26	0.36	0.33	0.292	0
FAT1	0.15	0.16	0.2	0.2	0.22	0.186	3
FAT2	0.14	0.2	0.17	0.17	0.2	0.176	0
FAU	0.08	0.13	0.16	0.19	0.18	0.148	0
FBLN2	0.1	0.13	0.1	0.06	0.09	0.096	0
FBN1	0.37	0.23	0.23	0.32	0.25	0.28	2
FBN2	0.23	0.37	0.27	0.26	0.38	0.302	0
EFEMP1	0.22	0.11	0.13	0.18	0.16	0.16	0
FBP1	0.2	0.13	0.09	0.08	0.05	0.11	0
FCAR	0.18	0.13	0.09	0.16	0.14	0.14	0
FCER1A	0.13	0.1	0.07	0.16	0.16	0.124	0
MS4A2	0.03	0	0.02	0.03	0.02	0.02	0
FCER1G	0.18	0.11	0.15	0.24	0.19	0.174	0
FCER2	0.15	0.1	0.18	0.26	0.12	0.162	0
FCGR1A	0.19	0.25	0.25	0.24	0.13	0.212	0
FCGR2A	0.04	0.07	0.05	0.09	0.04	0.058	0
FCGR2B	0.09	0.09	0.17	0.08	0.03	0.092	0
FCGR3A	0.09	0.1	0.19	0.13	0.12	0.126	0
FCGR3B	0.07	0.1	0.08	0.1	0.04	0.078	0
FCGRT	0.07	0.07	0.04	0.05	0.08	0.062	0
FKTN	0.15	0.14	0.15	0.23	0.16	0.166	0
FCN1	0.12	0.09	0.09	0.09	0.03	0.084	0
FCN2	0.02	0.06	0.04	0.08	0.06	0.052	0
FCP1	0.16	0.21	0.22	0.18	0.16	0.186	0
FDFT1	0.13	0.1	0.08	0.17	0.19	0.134	0
FDPS	0.07	0.12	0.1	0.11	0.09	0.098	0
FDX1	0.19	0.19	0.14	0.21	0.17	0.18	0
FDXR	0.13	0.13	0.14	0.11	0.13	0.128	0
FECH	0.12	0.22	0.14	0.28	0.35	0.222	0
FEN1	0.12	0.32	0.33	0.37	0.42	0.312	0
GPC4	0.23	0.3	0.24	0.18	0.29	0.248	2
FER	0.84	0.82	0.66	0.71	0.78	0.762	0
FES	0.25	0.36	0.39	0.31	0.22	0.306	0
FGA	0.08	0.07	0.09	0.1	0.06	0.08	3
FGB	0.18	0.2	0.21	0.16	0.19	0.188	0
FGD1	0.22	0.21	0.19	0.22	0.15	0.198	0
FGF1	0.21	0.13	0.27	0.27	0.14	0.204	0
FGF2	0.34	0.33	0.58	0.54	0.52	0.462	0
FGF3	0.16	0.04	0.1	0.1	0.12	0.104	0
FGF4	0.13	0.17	0.2	0.16	0.24	0.18	0
FGF5	0.16	0.17	0.2	0.2	0.12	0.17	0
FGF6	0.27	0.14	0.22	0.29	0.17	0.218	0
FGF7	0.09	0.18	0.22	0.08	0.19	0.152	0
FGF8	0.08	0.17	0.15	0.1	0.07	0.114	0
FGF9	0.5	0.66	0.49	0.65	0.67	0.594	0
FGF10	0.09	0.1	0.23	0.2	0.19	0.162	0
FGF11	0.07	0.13	0.07	0.08	0.04	0.078	0
FGF12	0.64	0.66	0.75	0.68	0.69	0.684	0
FGF13	0.23	0.32	0.41	0.53	0.52	0.402	3
FGF14	0.38	0.36	0.41	0.33	0.42	0.38	3
FGFR1	0.34	0.37	0.43	0.38	0.36	0.376	2
FGFR3	0.53	0.43	0.58	0.55	0.58	0.534	0
GPC5	0.2	0.2	0.28	0.18	0.13	0.198	0
FGFR2	0.24	0.26	0.31	0.09	0.4	0.26	0
FGFR4	0.14	0.24	0.35	0.4	0.32	0.29	0
FGG	0.23	0.19	0.2	0.36	0.12	0.22	0
FGR	0.07	0.04	0.07	0.1	0.04	0.064	0
FH	0.09	0.13	0.08	0.08	0.11	0.098	0
FHIT	0.62	0.66	0.63	0.61	0.64	0.632	3
FHL1	0.33	0.37	0.39	0.36	0.38	0.366	0
FHL2	0.35	0.39	0.33	0.44	0.41	0.384	0
FHL3	0.28	0.35	0.35	0.29	0.47	0.348	0
VEGFD	0.07	0.06	0.03	0.04	0.02	0.044	0
FKBP1A	0.13	0.06	0.22	0.18	0.19	0.156	0
FKBP1B	0.12	0.08	0.09	0.14	0.15	0.116	0
FKBP2	0.04	0.1	0.1	0.07	0.08	0.078	0
FKBP3	0.2	0.19	0.28	0.23	0.26	0.232	0
FKBP4	0.11	0.26	0.3	0.45	0.25	0.274	0
FKBP5	0.27	0.35	0.39	0.27	0.44	0.344	0
FOXG1	0.96	1	0.99	0.99	0.98	0.984	1
FOXF1	0.43	0.36	0.33	0.39	0.32	0.366	0
FOXF2	0.05	0.06	0.1	0.04	0.1	0.07	0
FOXC1	0.42	0.4	0.32	0.34	0.44	0.384	0
FOXD1	0.34	0.31	0.17	0.19	0.27	0.256	0
FOXD4	0.36	0.29	0.29	0.33	0.35	0.324	0
FOXI1	0.13	0.19	0.29	0.14	0.18	0.186	0
FOXL1	0.11	0.18	0.17	0.18	0.16	0.16	0
FOXJ1	0.48	0.39	0.48	0.49	0.46	0.46	0
FOXC2	0.36	0.39	0.33	0.29	0.4	0.354	0
FOXE1	0.47	0.53	0.28	0.37	0.57	0.444	0
FOXM1	0.32	0.39	0.22	0.14	0.3	0.274	0
FOXD2	0.11	0.07	0.14	0.04	0.07	0.086	0
FOXS1	0.41	0.47	0.29	0.27	0.51	0.39	0
FOXO1	0.41	0.44	0.19	0.18	0.26	0.296	0
FOXO3	0.85	0.92	0.87	0.79	0.88	0.862	0
FOXO3B	0.28	0.31	0.29	0.26	0.22	0.272	0
FLG	0.47	0.52	0.54	0.57	0.55	0.53	0
FLI1	0.35	0.38	0.18	0.2	0.44	0.31	0
FLII	0.51	0.68	0.5	0.47	0.56	0.544	0
MLANA	0.59	0.47	0.48	0.44	0.45	0.486	3
FLNA	0.39	0.56	0.41	0.41	0.61	0.476	0
FLNB	0.29	0.5	0.38	0.42	0.43	0.404	0
FLNC	0.2	0.31	0.26	0.16	0.31	0.248	0
FLOT2	0.12	0.17	0.2	0.32	0.29	0.22	0
FLT1	0.26	0.19	0.23	0.19	0.32	0.238	0
FLT3	0.1	0.07	0.1	0.14	0.15	0.112	0
FLT3LG	0.04	0.05	0.1	0.06	0.18	0.086	0
FLT4	0.11	0.11	0.11	0.13	0.1	0.112	0
FMO1	0.13	0.09	0.1	0.08	0.12	0.104	0
FMO2	0.29	0.2	0.23	0.17	0.14	0.206	0
FMO3	0.13	0.04	0.1	0.03	0.03	0.066	0
FMO4	0.1	0.12	0.08	0.16	0.18	0.128	0
FMO5	0.15	0.22	0.21	0.25	0.14	0.194	0
FMOD	0.26	0.28	0.31	0.22	0.3	0.274	0
FMR1	0.45	0.91	0.89	0.84	0.89	0.796	1
AFF2	0.39	0.71	0.72	0.74	0.74	0.66	1
FN1	0.54	0.66	0.7	0.68	0.6	0.636	0
FNTA	0.33	0.37	0.33	0.23	0.35	0.322	0
FNTB	0.52	0.58	0.55	0.33	0.67	0.53	0
FOLH1	0.19	0.08	0.21	0.28	0.17	0.186	0
FOLR1	0.15	0.13	0.16	0.14	0.13	0.142	0
FOLR3	0.72	0.65	0.72	0.64	0.76	0.698	0
FOS	0.32	0.36	0.18	0.18	0.31	0.27	0
FOSB	0.4	0.35	0.23	0.26	0.36	0.32	0
FOSL2	0.43	0.55	0.4	0.43	0.61	0.484	0
FPGS	0.57	0.48	0.43	0.32	0.5	0.46	0
FPR1	0.18	0.16	0.14	0.13	0.09	0.14	0
FPR2	0.15	0.12	0.11	0.25	0.08	0.142	0
FXN	0.08	0.17	0.09	0.08	0.08	0.1	3
FRA10F	0.43	0.33	0.48	0.4	0.43	0.414	0
FRK	0.48	0.4	0.36	0.26	0.53	0.406	3
MTOR	0.68	0.51	0.71	0.76	0.69	0.67	2
FRG1	0.22	0.22	0.25	0.32	0.26	0.254	2
FRZB	0.1	0.06	0.07	0.07	0.05	0.07	0
FSHB	0.2	0.14	0.17	0.11	0.23	0.17	0
CENPI	0	0.03	0.02	0.05	0.02	0.024	0
FSHR	0.11	0.09	0.13	0.1	0.08	0.102	0
NR5A2	0.56	0.4	0.47	0.42	0.44	0.458	0
FTH1	0.09	0.04	0.29	0.13	0.08	0.126	0
FTH1P3	0.46	0.22	0.22	0.24	0.19	0.266	0
FTL	0.42	0.43	0.35	0.59	0.51	0.46	0
ADAM2	0.17	0.12	0.19	0.13	0.26	0.174	0
NR5A1	0.29	0.27	0.25	0.22	0.29	0.264	0
FUCA1	0.27	0.44	0.4	0.53	0.5	0.428	0
FUCA2	0.24	0.21	0.29	0.21	0.26	0.242	0
GAST	0.03	0.07	0.02	0.05	0.04	0.042	0
FUS	0.1	0.18	0.17	0.18	0.15	0.156	0
FUT1	0.13	0.08	0.06	0.08	0.08	0.086	0
FUT2	0.44	0.34	0.25	0.32	0.34	0.338	0
FUT3	0.18	0.16	0.19	0.15	0.1	0.156	0
FUT4	0.26	0.23	0.25	0.42	0.26	0.284	0
FUT6	0.07	0.04	0.05	0.13	0.07	0.072	0
FUT7	0.2	0.12	0.07	0.14	0.13	0.132	0
FUT8	0.03	0.05	0.08	0.12	0.22	0.1	0
KDSR	0.09	0.11	0.08	0.14	0.1	0.104	0
ACKR1	0.14	0.14	0.14	0.08	0.09	0.118	0
FYB1	0.08	0.04	0.1	0.12	0.05	0.078	0
FYN	0.36	0.39	0.39	0.42	0.57	0.426	0
FZD2	0.13	0.07	0.07	0.07	0.1	0.088	0
IFI6	0.11	0.04	0.13	0.09	0.11	0.096	0
G6PC	0.67	0.49	0.49	0.41	0.57	0.526	0
G6PD	0.67	0.76	0.69	0.7	0.74	0.712	0
SLC37A4	0.3	0.19	0.24	0.24	0.09	0.212	0
GAGE1	0.3	0.35	0.38	0.36	0.25	0.328	0
XRCC6	0.44	0.4	0.34	0.21	0.43	0.364	3
GAA	0.2	0.26	0.16	0.32	0.32	0.252	0
GAB1	0.07	0.12	0.22	0.18	0.08	0.134	0
GABBR1	0.25	0.27	0.28	0.29	0.27	0.272	0
GABPA	0.19	0.18	0.37	0.39	0.3	0.286	0
GABPB1	0.22	0.21	0.41	0.25	0.37	0.292	0
GABRA1	0.72	0.84	0.88	0.85	0.84	0.826	0
GABRA2	0.57	0.65	0.58	0.67	0.69	0.632	0
GABRA3	0.38	0.28	0.4	0.37	0.35	0.356	0
GABRA4	0.03	0.04	0.07	0.06	0.07	0.054	3
GABRA5	0.2	0.2	0.09	0.06	0.06	0.122	0
GABRA6	0.57	0.57	0.67	0.63	0.6	0.608	0
GABRB1	0.58	0.71	0.64	0.53	0.66	0.624	0
GABRB2	0.81	0.95	0.94	0.96	0.94	0.92	1
GABRB3	0.87	0.98	0.96	0.99	0.98	0.956	1
GABRD	0.41	0.21	0.29	0.21	0.22	0.268	0
GABRE	0.2	0.16	0.22	0.17	0.22	0.194	0
GABRG1	0.57	0.49	0.61	0.6	0.6	0.574	0
GABRG2	0.79	0.79	0.76	0.75	0.83	0.784	0
GABRG3	0.69	0.8	0.78	0.81	0.79	0.774	2
GABRR1	0.1	0.09	0.16	0.15	0.15	0.13	0
GAD1	0.57	0.73	0.64	0.56	0.72	0.644	0
GAD2	0.27	0.1	0.26	0.17	0.22	0.204	0
GAGE2C	0.08	0.02	0.08	0.07	0.02	0.054	0
GAGE4	0.23	0.13	0.17	0.18	0.23	0.188	0
GAGE5	0.26	0.22	0.23	0.14	0.41	0.252	0
GAGE7	0.24	0.09	0.07	0.07	0.08	0.11	0
GAK	0.53	0.63	0.55	0.57	0.58	0.572	0
GALC	0.06	0.05	0.06	0.04	0.06	0.054	0
GALE	0.02	0.03	0.04	0.02	0.03	0.028	0
B4GALNT1	0.38	0.33	0.46	0.35	0.38	0.38	0
GALK1	0.1	0.1	0.11	0.1	0.09	0.1	0
GALK2	0.19	0.16	0.2	0.13	0.24	0.184	0
GALR1	0.25	0.14	0.16	0.23	0.16	0.188	0
GALNS	0.32	0.28	0.16	0.2	0.27	0.246	0
GALNT1	0.1	0.08	0.09	0.08	0.06	0.082	0
GALNT2	0.22	0.43	0.33	0.36	0.33	0.334	0
GALNT3	0.51	0.35	0.41	0.4	0.43	0.42	0
GALT	0.14	0.09	0.15	0.12	0.17	0.134	0
GAMT	0.07	0.02	0.12	0.11	0.07	0.078	0
GANC	0.28	0.24	0.3	0.23	0.28	0.266	0
GAP43	0.09	0.17	0.33	0.32	0.2	0.222	0
GAPDH	0.09	0.17	0.25	0.18	0.15	0.168	0
LRRC32	0.1	0.07	0.04	0.06	0.02	0.058	0
GAPDHP1	0.3	0.17	0.25	0.26	0.3	0.256	0
GARS1	0.07	0.17	0.18	0.21	0.13	0.152	0
GART	0.19	0.36	0.34	0.21	0.42	0.304	0
GAS1	0.26	0.15	0.15	0.16	0.29	0.202	0
GAS2	0.1	0.15	0.08	0.14	0.06	0.106	3
GAS6	0.25	0.19	0.26	0.23	0.11	0.208	0
GAS8	0.17	0.33	0.29	0.41	0.49	0.338	0
GATA1	0.31	0.35	0.2	0.22	0.29	0.274	0
GATA2	0.3	0.29	0.26	0.17	0.25	0.254	0
GATA3	0.52	0.41	0.38	0.36	0.57	0.448	0
GATA4	0.54	0.5	0.33	0.41	0.52	0.46	0
GATA6	0.27	0.33	0.32	0.21	0.38	0.302	0
GATM	0.26	0.17	0.25	0.24	0.27	0.238	0
GBA	0.08	0.04	0.09	0.15	0.03	0.078	0
GBAP1	0.38	0.46	0.32	0.41	0.37	0.388	0
NIPSNAP2	0.1	0.16	0.1	0.12	0.09	0.114	0
GBE1	0.24	0.18	0.18	0.19	0.13	0.184	0
GBP1	0.1	0.12	0.15	0.13	0.07	0.114	0
GBP2	0.27	0.15	0.22	0.12	0.09	0.17	0
GBP3	0.24	0.2	0.23	0.27	0.12	0.212	0
GC	0.23	0.13	0.25	0.23	0.27	0.222	0
GCDH	0.25	0.25	0.11	0.22	0.17	0.2	0
GCG	0.2	0.12	0.13	0.19	0.09	0.146	0
GCH1	0.14	0.16	0.2	0.11	0.16	0.154	0
GCHFR	0.42	0.35	0.36	0.27	0.43	0.366	0
GCK	0.13	0.17	0.09	0.22	0.17	0.156	0
GCKR	0.03	0.06	0.02	0.08	0.07	0.052	0
BLOC1S1	0.09	0.07	0.1	0.12	0.08	0.092	0
KAT2A	0.5	0.5	0.41	0.5	0.56	0.494	0
NR6A1	0.57	0.49	0.47	0.44	0.53	0.5	0
GCNT1	0.07	0.07	0.05	0.04	0.08	0.062	0
GCNT2	0.3	0.28	0.22	0.17	0.28	0.25	0
GCSH	0.34	0.42	0.28	0.37	0.27	0.336	0
GDF1	0.07	0.07	0.05	0.1	0.12	0.082	0
GDF2	0.1	0.08	0.1	0.05	0.04	0.074	0
MSTN	0.04	0.03	0.02	0.03	0.04	0.032	0
GDF9	0.11	0.14	0.24	0.2	0.15	0.168	0
GDF10	0.29	0.22	0.3	0.17	0.29	0.254	0
GDI1	0.37	0.44	0.43	0.55	0.47	0.452	0
GDI2	0.14	0.09	0.11	0.14	0.12	0.12	0
GDI2P1	0.18	0.24	0.34	0.28	0.27	0.262	0
GDNF	0.22	0.25	0.3	0.26	0.27	0.26	0
GEM	0.26	0.27	0.36	0.21	0.26	0.272	0
GFAP	0.81	0.87	0.83	0.87	0.91	0.858	1
GFER	0.25	0.2	0.18	0.35	0.23	0.242	0
GFI1	0.17	0.22	0.2	0.07	0.23	0.178	0
GFPT1	0.58	0.59	0.72	0.58	0.57	0.608	0
GFRA1	0.26	0.23	0.25	0.15	0.31	0.24	0
GFRA2	0.3	0.28	0.26	0.3	0.41	0.31	0
GFRA3	0.05	0.07	0.12	0.09	0.02	0.07	0
GGCX	0.46	0.3	0.48	0.43	0.47	0.428	0
GGT1	0.08	0.09	0.07	0.09	0.12	0.09	0
GGTA1	0.15	0.12	0.24	0.2	0.17	0.176	0
B4GALT1	0.16	0.11	0.09	0.25	0.06	0.134	0
GGT7	0.14	0.13	0.13	0.17	0.15	0.144	0
GGT5	0.05	0.06	0.04	0.03	0.05	0.046	0
GH1	0.04	0.18	0.2	0.19	0.14	0.15	0
GH2	0.03	0.07	0.06	0.05	0.04	0.05	0
GHR	0.16	0.13	0.18	0.14	0.23	0.168	0
GHRH	0.1	0.17	0.21	0.19	0.1	0.154	0
GHRHR	0.12	0.2	0.21	0.18	0.08	0.158	0
GHSR	0.33	0.29	0.23	0.24	0.41	0.3	0
CBLIF	0.04	0.04	0.04	0.06	0.04	0.044	0
GIP	0.17	0.12	0.2	0.18	0.13	0.16	0
GIPR	0.13	0.14	0.16	0.17	0.05	0.13	0
GJA1	0.19	0.13	0.13	0.16	0.14	0.15	0
GJA3	0.09	0.09	0.12	0.19	0.09	0.116	0
GJA4	0.23	0.21	0.17	0.31	0.18	0.22	0
GJA5	0.15	0.1	0.05	0.12	0.11	0.106	0
GJA8	0.21	0.21	0.2	0.2	0.16	0.196	0
GJB1	0.01	0.07	0.08	0.12	0.08	0.072	0
GJB2	0.46	0.19	0.15	0.25	0.3	0.27	0
GJB3	0.11	0.08	0.02	0.05	0.05	0.062	0
GJB5	0.25	0.13	0.13	0.13	0.13	0.154	0
GK	0.12	0.11	0.13	0.22	0.11	0.138	0
GK2	0.04	0.1	0.09	0.13	0.14	0.1	0
GK3P	0.17	0.14	0.11	0.13	0.08	0.126	0
GLA	0.02	0.11	0.04	0.03	0.04	0.048	0
GPC3	0.07	0.06	0.06	0.06	0.03	0.056	0
GLB1	0.11	0.15	0.26	0.21	0.18	0.182	0
GCLC	0.35	0.26	0.23	0.32	0.34	0.3	0
GCLM	0.14	0.08	0.24	0.26	0.26	0.196	0
GLDC	0.29	0.12	0.2	0.14	0.17	0.184	0
GLE1	0.82	0.89	0.71	0.72	0.69	0.766	0
GLG1	0.44	0.31	0.42	0.39	0.25	0.362	0
GLI1	0.25	0.31	0.21	0.17	0.36	0.26	0
GLI2	0.46	0.44	0.33	0.36	0.49	0.416	0
GLI3	0.65	0.65	0.53	0.69	0.65	0.634	0
GLI4	0.19	0.16	0.24	0.22	0.15	0.192	0
GLO1	0.08	0.14	0.06	0.17	0.12	0.114	3
GLP1R	0.23	0.34	0.23	0.32	0.36	0.296	0
GLRA1	0.26	0.1	0.14	0.16	0.17	0.166	0
GLRA2	0.25	0.31	0.33	0.34	0.31	0.308	3
GLRB	0.51	0.34	0.39	0.46	0.48	0.436	0
GLS	0.37	0.42	0.36	0.33	0.45	0.386	0
GLRX	0.18	0.14	0.06	0.18	0.1	0.132	0
GLUD1	0.34	0.29	0.21	0.2	0.25	0.258	0
GLUD2	0.21	0.25	0.09	0.19	0.11	0.17	0
GLUD1P3	0.24	0.19	0.25	0.52	0.24	0.288	0
GLUL	0.34	0.32	0.12	0.14	0.31	0.246	0
GM2A	0.12	0.16	0.17	0.19	0.11	0.15	0
GMDS	0.05	0.12	0.08	0.17	0.08	0.1	0
GMFB	0.07	0.04	0.08	0.12	0.11	0.084	0
GML	0.06	0.03	0.08	0.12	0.07	0.072	0
GMPR	0.1	0.17	0.18	0.13	0.22	0.16	0
GNA11	0.65	0.64	0.66	0.72	0.71	0.676	0
GNA12	0.26	0.2	0.27	0.2	0.26	0.238	0
GNA15	0.04	0.13	0.14	0.15	0.09	0.11	0
GNAI1	0.73	0.9	0.94	0.95	0.96	0.896	1
GNAI2	0.47	0.32	0.39	0.47	0.39	0.408	0
GNAI3	0.54	0.37	0.32	0.46	0.38	0.414	0
GNAL	0.07	0.1	0.14	0.2	0.17	0.136	0
GNAO1	0.76	0.8	0.79	0.8	0.72	0.774	0
GNAQ	0.73	0.71	0.7	0.8	0.76	0.74	0
GNAS	0.56	0.58	0.57	0.65	0.66	0.604	3
GNAT1	0.13	0.07	0.05	0.1	0.07	0.084	0
GNAT2	0.11	0.05	0.09	0.13	0.11	0.098	0
GNAZ	0.7	0.67	0.67	0.8	0.68	0.704	0
GNB1	0.64	0.72	0.64	0.77	0.64	0.682	0
GNB2	0.66	0.46	0.56	0.59	0.61	0.576	0
GNB3	0.12	0.14	0.14	0.12	0.2	0.144	0
GNG3	0.39	0.23	0.3	0.35	0.33	0.32	0
GNG4	0.5	0.43	0.33	0.57	0.38	0.442	0
GNG5	0.29	0.22	0.19	0.25	0.14	0.218	0
GNG7	0.44	0.38	0.28	0.42	0.33	0.37	0
GNG10	0.34	0.25	0.2	0.31	0.22	0.264	0
GNG11	0.1	0.11	0.07	0.1	0.2	0.116	0
GNGT1	0.11	0.12	0.13	0.15	0.19	0.14	0
GNGT2	0.12	0.1	0.19	0.07	0.18	0.132	0
GNL1	0.18	0.22	0.18	0.21	0.06	0.17	0
GNRH1	0.04	0.01	0.07	0.02	0.06	0.04	0
GNRH2	0.14	0.2	0.13	0.08	0.05	0.12	0
GNRHR	0.16	0.14	0.08	0.11	0.13	0.124	0
GNS	0.17	0.19	0.18	0.2	0.15	0.178	0
GOLGA1	0.37	0.51	0.27	0.56	0.46	0.434	0
GOLGA2	0.71	0.78	0.72	0.67	0.69	0.714	0
GOLGA3	0.54	0.52	0.59	0.62	0.5	0.554	0
GOLGA4	0.76	0.76	0.62	0.79	0.78	0.742	0
GOLGB1	0.76	0.89	0.73	0.73	0.82	0.786	0
GOT1	0.04	0.09	0.03	0.09	0.04	0.058	0
GOT2	0.05	0.15	0.11	0.23	0.18	0.144	0
SFN	0.15	0.27	0.25	0.27	0.39	0.266	0
GP1BA	0.04	0.03	0.05	0.04	0.04	0.04	0
GP2	0.25	0.23	0.24	0.23	0.21	0.232	0
GP5	0.01	0.04	0.03	0.03	0	0.022	0
GP9	0.05	0.03	0.01	0.07	0.02	0.036	0
GPC1	0.16	0.23	0.3	0.21	0.29	0.238	0
GPD1	0.15	0.11	0.2	0.29	0.08	0.166	0
GPD2	0.48	0.38	0.48	0.58	0.51	0.486	3
GPI	0.24	0.39	0.11	0.3	0.26	0.26	0
GPLD1	0.28	0.21	0.33	0.43	0.21	0.292	0
GPM6A	0.29	0.31	0.3	0.34	0.37	0.322	0
GPM6B	0.43	0.4	0.39	0.44	0.53	0.438	0
CCR10	0.13	0.1	0.2	0.18	0.12	0.146	0
GPR3	0.08	0.05	0.09	0.11	0.15	0.096	0
XCR1	0.13	0.11	0.14	0.28	0.19	0.17	0
GPR6	0.1	0.08	0.12	0.06	0.1	0.092	0
NPBWR1	0.24	0.21	0.31	0.26	0.22	0.248	0
NPBWR2	0.03	0	0.02	0.02	0.02	0.018	0
CXCR3	0.04	0.05	0.08	0.09	0.05	0.062	0
PRLHR	0.33	0.23	0.18	0.21	0.36	0.262	0
GPR12	0.65	0.8	0.78	0.6	0.57	0.68	0
UTS2R	0.07	0.08	0.12	0.11	0.05	0.086	0
GPR15	0.19	0.17	0.22	0.21	0.08	0.174	0
GPR17	0.12	0.08	0.14	0.09	0.06	0.098	0
GPR18	0.1	0.13	0.12	0.14	0.05	0.108	0
GPR20	0.16	0.1	0.12	0.15	0.09	0.124	0
GPR21	0.32	0.26	0.23	0.29	0.23	0.266	0
GPR22	0.39	0.35	0.37	0.32	0.24	0.334	0
LPAR4	0.19	0.12	0.08	0.16	0.15	0.14	0
GPR25	0.15	0.14	0.09	0.12	0.13	0.126	0
GPR26	0.12	0.12	0.08	0.2	0.18	0.14	0
GPR35	0.36	0.3	0.24	0.32	0.41	0.326	0
GPR37	0.29	0.29	0.33	0.26	0.27	0.288	3
MLNR	0.09	0.04	0.18	0.12	0.05	0.096	0
GPR39	0.1	0.08	0.04	0.1	0.08	0.08	0
FFAR3	0.23	0.15	0.11	0.22	0.21	0.184	0
GPR42	0.22	0.24	0.21	0.2	0.22	0.218	0
FFAR2	0.07	0.05	0.02	0.13	0.02	0.058	0
GRK4	0.3	0.24	0.39	0.41	0.38	0.344	0
GRK5	0.53	0.67	0.68	0.68	0.51	0.614	0
GRK6	0.1	0.19	0.21	0.22	0.13	0.17	0
MKNK2	0.16	0.16	0.14	0.21	0.11	0.156	0
GPS1	0.65	0.58	0.53	0.62	0.56	0.588	0
GPS2	0.46	0.52	0.38	0.36	0.46	0.436	0
GPT	0.26	0.18	0.24	0.17	0.33	0.236	0
GPX1	0.05	0.18	0.14	0.11	0.16	0.128	3
GPX2	0.07	0.09	0.08	0.09	0.04	0.074	0
GPX3	0.19	0.16	0.26	0.18	0.21	0.2	0
GPX4	0.15	0.21	0.13	0.16	0.14	0.158	0
GPX7	0.04	0.14	0.08	0.08	0.04	0.076	0
GRB2	0.19	0.3	0.3	0.37	0.44	0.32	0
GRB7	0.25	0.39	0.39	0.47	0.21	0.342	0
GRB10	0.51	0.65	0.47	0.44	0.55	0.524	0
GRB14	0.33	0.31	0.22	0.18	0.47	0.302	0
RAPGEF1	0.62	0.6	0.68	0.76	0.58	0.648	0
GRIA1	0.91	0.9	0.96	0.95	0.92	0.928	2
GRIA2	0.92	0.95	0.98	0.99	0.96	0.96	1
GRIA3	0.81	0.78	0.79	0.89	0.87	0.828	0
GRIA4	0.55	0.78	0.71	0.81	0.82	0.734	0
GRID1	0.19	0.21	0.16	0.2	0.18	0.188	2
GRID2	0.57	0.49	0.69	0.58	0.64	0.594	3
GRN	0.36	0.39	0.38	0.57	0.37	0.414	0
GRIK1	0.38	0.41	0.47	0.51	0.53	0.46	0
GRIK2	0.79	0.87	0.84	0.91	0.92	0.866	2
GRIK3	0.55	0.65	0.78	0.59	0.82	0.678	3
GRIK4	0.1	0.06	0.08	0.11	0.04	0.078	3
GRIK5	0.81	0.82	0.89	0.87	0.93	0.864	2
GRIN1	0.71	0.9	0.92	0.86	0.91	0.86	2
GRIN2A	0.69	0.81	0.91	0.76	0.72	0.778	2
GRIN2B	0.98	0.99	1	1	1	0.994	1
GRIN2C	0.37	0.58	0.61	0.35	0.62	0.506	0
GRIN2D	0.71	0.77	0.8	0.87	0.83	0.796	0
GRINA	0.22	0.22	0.3	0.43	0.26	0.286	0
NR3C1	0.57	0.65	0.56	0.53	0.73	0.608	0
ARHGAP35	0.8	0.7	0.71	0.76	0.79	0.752	0
GRM1	0.57	0.44	0.62	0.64	0.54	0.562	0
GRM2	0.66	0.57	0.56	0.65	0.58	0.604	0
GRM3	0.36	0.34	0.32	0.28	0.44	0.348	0
GRM4	0.08	0.07	0.09	0.08	0.07	0.078	0
GRM5	0.67	0.79	0.72	0.74	0.73	0.73	3
GRM6	0.62	0.63	0.56	0.55	0.55	0.582	0
GRM7	0.81	0.86	0.75	0.81	0.82	0.81	3
GRM8	0.44	0.39	0.32	0.44	0.49	0.416	0
CXCL1	0.33	0.08	0.25	0.07	0.19	0.184	0
CXCL2	0.12	0.11	0.17	0.13	0.12	0.13	0
CXCL3	0.1	0.07	0.12	0.11	0.11	0.102	0
GRP	0.15	0.13	0.19	0.23	0.16	0.172	0
PDIA3	0.17	0.13	0.09	0.24	0.15	0.156	0
GRPR	0.17	0.19	0.16	0.24	0.09	0.17	0
GRSF1	0.19	0.37	0.04	0.16	0.25	0.202	0
GSC2	0.07	0.14	0.1	0.07	0.03	0.082	0
GSK3A	0.42	0.76	0.6	0.62	0.66	0.612	0
GSK3B	0.71	0.83	0.84	0.83	0.84	0.81	0
GSN	0.25	0.18	0.33	0.35	0.25	0.272	0
GSPT1	0.44	0.62	0.59	0.62	0.51	0.556	0
GSR	0.2	0.43	0.3	0.34	0.29	0.312	0
GSS	0.6	0.54	0.47	0.58	0.65	0.568	0
GSTA1	0.04	0.08	0.12	0.1	0.09	0.086	0
GSTA2	0.07	0.16	0.17	0.06	0.02	0.096	0
GSTA3	0.02	0.03	0.04	0.04	0.01	0.028	0
GSTA4	0.11	0.1	0.13	0.16	0.09	0.118	0
GSTM1	0.19	0.06	0.2	0.07	0.19	0.142	3
GSTM2	0.3	0.32	0.27	0.32	0.35	0.312	0
GSTM3	0.09	0.25	0.13	0.13	0.05	0.13	0
GSTM4	0.21	0.04	0.12	0.04	0.16	0.114	0
GSTM5	0.23	0.06	0.19	0.13	0.15	0.152	0
GSTP1	0.25	0.19	0.23	0.19	0.13	0.198	0
GSTT1	0.05	0.11	0.06	0.05	0.04	0.062	0
GSTT2	0.11	0.1	0.16	0.15	0.02	0.108	0
GSTZ1	0.25	0.18	0.18	0.23	0.04	0.176	0
MSH6	0.28	0.33	0.37	0.24	0.34	0.312	0
GTF2A1	0.78	0.73	0.7	0.78	0.76	0.75	0
GTF2A2	0.06	0.14	0.1	0.06	0.13	0.098	0
GTF2B	0.46	0.34	0.28	0.27	0.37	0.344	0
GTF2E1	0.1	0.08	0.15	0.1	0.19	0.124	0
GTF2E2	0.23	0.18	0.16	0.12	0.26	0.19	0
GTF2F1	0.67	0.72	0.78	0.69	0.66	0.704	0
GTF2F2	0.15	0.1	0.16	0.1	0.12	0.126	0
GTF2H1	0.05	0.06	0.08	0.12	0.14	0.09	0
GTF2H2	0.08	0.05	0.09	0.06	0.16	0.088	0
GTF2H3	0.15	0.17	0.18	0.2	0.13	0.166	0
GTF2H4	0.18	0.15	0.26	0.24	0.14	0.194	0
GTF2I	0.53	0.47	0.62	0.51	0.55	0.536	3
GTF2IP1	0.44	0.48	0.58	0.55	0.6	0.53	0
GTF3A	0.08	0.05	0.09	0.03	0.09	0.068	0
BRF1	0.5	0.42	0.53	0.44	0.47	0.472	0
GUCY1B2	0.4	0.25	0.28	0.17	0.42	0.304	0
GTF3C1	0.7	0.75	0.78	0.65	0.69	0.714	0
GTF3C2	0.84	0.89	0.83	0.82	0.83	0.842	0
GUCY1A2	0.79	0.79	0.91	0.9	0.82	0.842	3
GUCA1A	0.1	0.04	0.06	0.1	0.07	0.074	0
GUCA1B	0.21	0.24	0.36	0.06	0.18	0.21	0
GUCA2A	0.16	0.1	0.1	0.14	0.15	0.13	0
GUCA2B	0.22	0.22	0.25	0.25	0.28	0.244	0
GUCY1A1	0.62	0.72	0.76	0.67	0.69	0.692	0
GUCY1B1	0.19	0.21	0.25	0.3	0.25	0.24	0
GUCY2C	0.1	0.09	0.18	0.18	0.12	0.134	0
GUCY2F	0.2	0.17	0.18	0.14	0.05	0.148	0
GUK1	0.19	0.26	0.2	0.24	0.35	0.248	0
GUSB	0.19	0.15	0.08	0.16	0.07	0.13	0
GYG1	0.09	0.18	0.2	0.21	0.19	0.174	0
GYPA	0.13	0.12	0.11	0.18	0.11	0.13	0
GYPB	0.39	0.37	0.24	0.21	0.38	0.318	0
GYPC	0.15	0.03	0.12	0.19	0.12	0.122	0
GYS1	0.21	0.23	0.28	0.38	0.47	0.314	0
GYS2	0.06	0.06	0.04	0.1	0.05	0.062	0
GZMH	0.13	0.12	0.16	0.07	0.14	0.124	0
GUCY2D	0.14	0.2	0.34	0.22	0.31	0.242	0
GZMA	0.11	0.09	0.14	0.13	0.04	0.102	0
GZMB	0.04	0.11	0.13	0.1	0.05	0.086	0
GZMK	0.03	0.16	0.08	0.09	0.05	0.082	0
GZMM	0.44	0.46	0.46	0.32	0.45	0.426	0
H1-0	0.28	0.4	0.37	0.34	0.63	0.404	0
H1-3	0.27	0.23	0.26	0.28	0.15	0.238	0
H1-4	0.13	0.31	0.18	0.25	0.28	0.23	0
H1-5	0.37	0.37	0.25	0.24	0.37	0.32	0
H2AC8	0.53	0.5	0.49	0.51	0.47	0.5	0
H2AC7	0.03	0.1	0.06	0.08	0.05	0.064	0
H2AX	0.2	0.18	0.18	0.12	0.31	0.198	0
H2AZ1	0.33	0.33	0.25	0.13	0.32	0.272	0
H2BC5	0.35	0.37	0.36	0.31	0.47	0.372	0
H2BC3	0.4	0.42	0.27	0.23	0.36	0.336	0
H3-3A	0.38	0.39	0.36	0.28	0.47	0.376	0
H3-3B	0.25	0.29	0.27	0.22	0.38	0.282	0
H1-1	0.17	0.28	0.22	0.1	0.16	0.186	0
HABP2	0.1	0.04	0.13	0.13	0.08	0.096	0
HSD17B10	0.04	0.18	0.09	0.08	0.05	0.088	0
[truncated: 16,521 more rows]
